# Supplementary material for: Association between Body Roundness Index and Depression Among Middle-aged and Older Adults in Chinese Communities: An Empirical Analysis Based on CHARLS Data
Source: PLoS One. 2025 Mar 28;20(3):e0320139. doi: 10.1371/journal.pone.0320139 (PMC11952244; doi:10.1371/journal.pone.0320139)
Supplement: S1 data — (XML) [file pone.0320139.s001.xlsx]

## Sheet: Sheet1
gender	age	marry	rural	edu	hibpe	diabe	cancre	hearte	stroke	drinkl	smoken	bri	satlife	shehuicanyu	pain	sleepefenlei	depression
0	50	1	1	1	0	1	0	0	0	0	0	4.32354	3	0	0	1	0
1	52	1	1	3	1	0	0	0	0	1	1	1.98608	2	0	0	2	0
0	61	1	1	3	0	0	1	0	0	0	0	5.20085	3	0	0	1	0
1	64	1	1	1	0	0	0	0	0	1	1	5.47555	3	1	0	2	1
1	52	1	1	2	1	0	0	0	0	1	1	4.33205	2	1	1	1	0
0	57	1	1	4	0	0	0	0	0	0	0	4.01211	1	0	0	2	0
1	63	1	1	1	0	0	0	0	0	0	1	2.19981	2	0	0	3	0
1	49	1	1	2	0	0	0	0	0	1	1	2.50411	2	1	0	2	1
0	61	1	1	1	0	0	0	0	0	0	0	5.34573	2	0	0	1	0
1	69	1	1	1	1	0	0	0	1	0	1	2.90193	1	0	0	1	1
1	61	0	1	2	0	0	0	0	0	1	1	2.84142	2	1	1	2	0
0	58	1	1	3	0	0	0	0	0	0	0	4.3823	4	0	0	1	1
0	48	1	1	3	0	0	0	0	0	0	0	5.58941	3	0	0	2	0
1	58	1	1	1	0	0	0	0	0	0	1	2.77637	1	1	1	1	1
0	57	1	1	4	0	0	0	0	0	0	0	4.10141	2	0	0	2	0
1	49	1	1	3	0	0	0	0	0	1	1	2.51402	4	1	0	1	0
1	48	1	1	3	0	0	0	0	0	1	1	3.03642	2	0	0	1	1
0	45	1	1	1	0	0	0	0	0	0	0	3.54804	3	1	0	2	0
1	51	1	1	2	0	0	0	0	0	0	1	2.55323	2	0	0	2	0
1	48	1	1	1	0	0	0	0	0	1	1	2.57544	2	0	0	2	1
1	64	1	1	2	0	0	0	0	0	1	1	2.91802	2	0	0	2	0
0	69	1	1	1	0	0	0	0	0	0	0	3.5976	3	1	1	3	1
1	74	1	1	2	0	0	0	0	0	0	1	2.56597	2	0	1	2	0
1	47	1	1	3	0	0	0	0	0	0	1	3.8592	2	0	0	1	1
0	50	1	0	2	0	0	0	0	0	0	0	5.65723	2	0	0	1	0
0	51	1	0	1	0	0	0	0	0	0	0	4.42339	3	1	0	1	1
1	57	1	0	2	0	0	0	0	0	1	1	2.58031	3	1	0	1	1
0	68	0	0	2	1	0	0	0	0	0	0	5.30304	3	1	1	2	0
0	61	1	0	4	0	0	0	1	0	0	0	2.39963	2	1	0	1	0
0	68	1	0	2	0	0	0	0	0	0	0	4.26736	3	0	0	1	0
0	53	0	0	1	1	0	0	0	0	0	0	4.50017	2	1	0	2	0
0	71	0	0	3	0	0	0	0	0	1	0	5.07864	3	1	0	1	1
0	63	1	1	1	0	0	0	0	0	0	0	6.64219	3	1	0	2	0
0	55	1	1	1	0	0	0	0	0	0	0	5.01584	2	0	0	3	0
1	74	0	1	3	0	0	0	0	0	0	1	2.24606	2	0	0	2	1
1	55	1	1	3	1	0	0	0	0	1	1	3.0145	3	0	0	2	0
0	59	1	1	4	1	0	0	0	0	0	0	5.49001	2	1	0	3	0
0	66	1	1	1	0	0	0	0	0	0	0	3.23544	2	0	0	3	0
0	51	1	1	2	0	0	0	0	0	0	0	3.51869	2	0	0	2	1
1	55	1	1	2	0	0	0	0	0	1	1	2.43295	3	0	0	2	1
1	72	0	1	3	0	0	0	0	0	1	1	3.51913	3	0	0	1	0
0	56	1	1	3	0	0	0	0	0	0	0	3.84471	3	0	0	3	1
0	45	1	1	3	1	0	0	0	0	0	0	4.936	3	0	1	3	0
1	48	1	1	2	1	0	0	0	0	0	1	5.26536	3	1	0	2	0
1	70	1	1	1	1	0	0	0	0	1	1	3.03663	2	0	0	1	0
1	66	1	1	3	0	0	0	0	0	1	1	3.88071	2	0	0	2	1
0	60	1	1	4	0	0	0	1	0	0	0	4.94738	2	0	0	1	0
1	69	1	1	1	0	0	0	0	0	0	1	4.62287	2	1	0	3	0
1	50	1	1	2	0	0	0	0	0	1	0	2.96729	2	0	0	1	1
1	48	1	1	2	1	0	0	0	0	0	0	4.25118	3	1	0	2	0
1	49	1	1	2	1	0	0	0	0	1	1	4.71979	2	1	0	1	1
0	57	1	1	2	0	0	0	0	0	0	0	3.67585	2	0	1	1	0
1	48	1	1	1	1	0	0	0	0	1	0	2.95092	1	0	0	1	0
1	47	1	1	2	0	0	0	0	0	1	0	3.57637	3	1	0	1	0
1	61	1	1	2	0	0	0	0	0	1	0	3.7426	3	0	1	1	0
0	57	1	1	4	0	0	0	0	0	0	0	2.81503	2	0	0	2	0
0	62	0	1	2	0	0	0	0	0	0	0	2.20513	3	0	0	1	0
1	58	1	1	1	1	0	0	0	0	0	0	5.42784	3	0	1	1	1
0	59	1	1	1	0	0	0	0	0	0	0	2.85817	3	0	0	1	1
1	57	1	1	2	0	0	0	0	0	0	1	2.46242	3	0	0	2	0
0	59	1	1	3	0	0	0	0	0	0	0	3.3588	3	0	1	2	0
1	50	1	1	4	0	0	0	0	0	0	0	3.3588	2	0	0	1	1
0	49	1	1	2	0	0	0	0	0	0	0	6.31332	4	0	0	2	0
0	70	1	1	1	1	0	0	0	0	0	0	2.771	3	0	0	3	0
1	52	1	1	1	1	1	0	0	0	1	0	4.23346	3	0	1	2	0
0	52	1	1	4	1	0	0	0	0	0	0	4.01069	2	0	0	2	1
0	65	1	1	1	1	0	0	0	0	0	0	6.12672	3	0	0	1	0
0	71	1	1	1	0	0	0	0	0	1	0	2.61159	3	1	0	3	0
1	73	1	1	2	0	0	0	0	0	0	1	3.62484	3	0	0	1	0
0	56	1	1	2	0	0	0	0	0	0	0	4.90822	4	0	1	1	0
1	52	1	1	2	0	0	0	0	0	1	1	3.00632	3	0	0	1	0
1	51	1	1	1	0	0	0	0	0	1	1	3.04921	4	0	1	2	1
0	49	1	1	4	0	0	0	0	0	0	0	3.4809	3	0	0	2	0
1	53	1	1	1	0	0	0	0	0	0	1	2.38837	2	0	1	2	0
0	59	0	1	3	0	0	0	0	0	1	1	3.0154	2	0	1	1	0
1	60	1	1	1	0	0	0	0	0	0	1	2.04705	4	0	0	1	1
1	78	1	1	3	1	0	0	0	0	1	1	3.34071	3	0	0	3	0
1	59	1	1	4	0	0	0	0	0	0	1	2.58561	3	0	0	1	1
1	61	1	1	3	0	0	0	0	0	0	0	3.13987	2	1	0	2	0
0	59	1	1	3	0	0	0	0	0	0	0	4.76821	2	1	0	2	1
0	62	1	1	4	0	0	0	0	0	0	1	3.01626	3	1	0	2	0
0	79	1	1	3	1	0	0	0	0	0	0	2.87855	2	1	0	1	0
1	51	1	1	1	0	0	0	0	0	1	0	2.612	2	1	0	1	0
0	51	1	1	1	0	0	1	0	0	0	0	3.18358	3	1	0	2	0
0	60	1	1	2	0	0	0	0	0	0	1	3.24265	3	0	0	2	0
0	58	1	1	2	0	0	0	0	0	0	0	4.25491	2	0	0	1	1
1	60	1	1	2	1	0	0	0	0	0	1	1.65878	2	0	0	1	0
0	53	1	1	2	0	0	0	1	0	0	0	3.24736	2	0	1	2	0
0	66	1	1	4	1	0	0	0	0	0	0	4.01696	2	0	1	1	0
0	71	1	1	3	1	0	0	0	0	0	0	6.20105	2	0	1	2	1
1	57	1	1	3	0	0	0	0	0	1	0	2.78149	3	0	1	1	0
1	57	1	1	4	1	0	0	0	0	1	0	3.64563	2	0	0	2	0
0	55	1	1	4	0	0	0	0	0	0	0	2.84612	3	0	0	3	0
1	56	1	1	2	0	0	0	0	0	1	0	4.38099	3	0	0	3	0
0	51	1	1	1	0	0	0	0	0	0	0	5.09973	2	0	0	1	1
0	68	1	1	2	0	0	0	0	0	1	0	2.93465	3	0	0	2	0
1	70	1	1	2	1	0	0	0	0	0	0	2.76284	2	0	0	2	0
0	48	1	1	3	0	0	0	0	0	0	0	3.96995	3	1	0	1	1
0	47	1	1	3	0	0	0	0	0	0	0	2.84004	2	0	1	2	0
1	49	1	1	2	0	0	0	0	0	1	0	2.56872	3	0	0	3	0
1	69	1	1	1	1	0	0	0	0	1	1	3.75664	4	0	0	3	0
1	66	1	1	2	0	0	0	0	0	1	0	4.12311	2	0	1	3	0
1	71	1	1	1	0	0	0	0	0	1	0	3.19052	2	0	0	1	0
1	58	1	1	2	0	0	0	0	0	1	1	2.51402	3	1	0	1	0
0	55	1	1	1	0	0	1	0	0	0	0	3.79231	3	1	1	1	0
0	51	1	1	2	0	0	0	0	0	0	0	1.95794	3	0	1	3	1
1	55	1	1	2	0	0	0	0	0	0	1	4.30686	2	1	1	1	0
1	52	1	1	1	0	0	0	0	1	1	0	3.46081	4	0	0	3	0
1	76	1	1	1	0	0	0	0	0	0	0	2.14317	2	0	0	1	1
1	49	1	1	1	0	0	0	0	0	1	1	3.52707	3	0	0	2	0
0	70	1	1	3	0	0	0	0	0	1	0	5.3402	3	1	0	2	0
1	72	1	1	4	1	0	0	1	0	0	0	5.02249	2	1	0	1	0
0	62	1	1	4	0	0	0	0	0	1	0	6.14412	2	1	0	2	0
1	58	1	1	3	1	0	0	0	0	1	1	3.88764	3	1	0	1	0
1	63	1	1	2	0	0	0	0	0	1	0	2.90137	2	0	0	2	0
1	52	1	1	2	0	0	0	0	0	1	0	5.7371	3	1	1	3	1
1	48	1	1	2	0	0	0	0	0	1	1	2.7006	2	0	0	1	0
1	50	1	1	4	0	0	0	0	0	0	1	4.06926	2	0	0	2	0
1	47	1	1	1	0	0	0	0	0	1	1	6.07963	4	1	0	3	0
0	47	1	1	1	0	0	0	0	0	1	0	2.67657	2	1	0	2	0
1	47	1	1	3	0	0	0	0	0	1	1	3.63484	2	0	0	2	0
1	45	1	1	2	0	0	0	0	0	0	0	2.6297	2	0	0	2	0
1	48	1	1	3	0	0	0	0	0	1	0	4.26563	2	1	0	2	1
1	46	1	1	3	0	0	0	0	0	1	0	3.98228	2	1	0	1	0
0	47	1	1	3	0	0	0	0	0	1	0	2.84358	1	1	0	2	0
1	51	1	1	4	0	0	0	0	0	1	0	4.21072	2	1	0	2	0
1	46	1	1	3	0	0	0	0	0	1	1	4.89333	2	1	0	2	0
1	63	1	1	2	1	0	0	0	0	1	1	2.38505	3	1	0	2	0
0	52	1	1	1	0	1	0	0	0	1	0	6.23492	3	1	0	1	0
1	52	1	1	1	0	0	0	0	0	0	1	2.78317	2	0	0	2	0
1	62	0	1	1	1	0	0	0	1	1	0	3.47264	1	1	0	1	0
1	54	1	1	4	0	0	0	1	0	1	1	2.61535	4	1	0	2	0
0	70	1	1	3	0	0	0	0	0	1	0	2.68638	2	1	1	1	0
1	70	1	1	4	0	0	0	0	0	1	1	3.30201	2	1	0	3	0
1	62	1	1	4	0	0	0	0	0	0	1	4.30583	2	1	0	1	0
1	47	1	1	1	0	0	0	0	0	1	0	3.54733	3	0	0	2	1
0	48	1	1	4	0	0	0	0	0	0	0	4.85794	1	0	1	2	1
0	51	1	1	2	0	0	0	0	0	0	0	2.46139	2	1	1	1	0
0	47	1	1	1	0	0	0	0	0	0	0	3.30413	2	1	1	2	0
1	68	1	1	2	0	0	0	0	0	1	1	5.26227	2	0	0	3	0
0	48	1	0	3	0	0	0	0	0	0	0	5.78073	2	1	0	1	0
1	51	1	0	3	0	0	0	0	0	1	0	5.05258	2	1	1	1	1
0	49	1	0	4	0	0	0	0	0	0	0	5.21947	2	0	0	2	0
1	55	1	0	1	1	0	0	1	0	1	1	2.98026	2	0	0	1	1
0	63	1	0	2	0	0	0	0	0	0	0	4.29397	2	0	0	2	0
1	71	1	0	2	0	0	0	0	0	0	0	3.58949	2	1	0	2	0
1	66	1	0	1	1	0	0	0	0	1	1	3.51069	2	0	1	1	0
1	62	0	0	1	0	0	0	0	0	1	1	4.54577	3	1	0	2	0
1	50	1	0	2	0	0	0	0	0	0	1	2.43045	4	1	0	1	0
1	45	1	0	2	0	0	0	0	0	1	1	2.86737	2	0	1	1	0
1	67	1	0	2	0	0	0	0	0	1	1	2.70114	3	1	0	3	0
1	48	1	0	1	0	0	0	0	0	0	0	3.69223	2	0	0	2	1
0	58	1	0	1	0	0	0	0	0	0	0	5.44357	3	0	1	1	0
1	58	1	0	2	1	1	0	1	0	1	1	4.58591	3	0	1	1	0
0	50	1	0	2	0	0	0	0	0	0	0	4.06895	2	0	0	1	1
1	50	1	0	1	0	0	0	0	0	1	1	4.84214	2	1	1	1	0
1	67	1	0	1	1	0	0	0	0	1	0	6.11298	3	1	0	1	0
1	53	1	0	1	0	0	0	0	1	0	1	3.69652	2	1	1	1	0
0	63	1	0	2	0	0	0	0	0	0	0	4.51416	3	0	0	1	0
0	52	1	0	3	0	0	0	0	0	0	0	4.01812	2	0	1	1	1
0	53	1	0	1	0	0	0	0	0	0	0	2.97306	2	1	1	3	1
1	53	1	0	2	0	0	0	0	0	1	0	3.84388	3	1	1	1	0
0	68	1	0	3	0	0	0	0	0	0	0	5.91309	2	0	0	1	0
1	73	0	0	2	0	1	0	0	0	0	0	3.37056	1	0	1	3	0
0	71	1	0	2	0	0	0	0	0	1	0	4.54451	2	0	0	2	0
0	68	1	0	3	0	0	0	0	0	1	0	4.92704	2	0	0	1	0
1	72	1	0	2	0	0	0	0	0	0	0	4.09331	2	1	0	3	0
1	48	1	0	3	0	0	0	0	0	0	1	3.8814	1	1	0	1	0
0	45	1	0	3	0	0	0	0	0	0	0	3.09218	2	0	1	3	1
1	50	1	1	1	0	0	0	0	0	0	0	3.66046	3	1	0	2	0
1	49	1	1	1	0	0	0	0	0	0	1	3.06277	2	1	1	1	0
0	58	1	1	2	0	0	0	0	0	1	0	3.50783	2	0	1	2	0
1	50	1	1	1	0	0	0	0	0	0	0	2.12666	2	0	1	1	1
0	52	1	1	1	0	0	0	0	0	1	0	3.72017	3	1	0	1	0
0	59	1	1	3	0	0	0	0	0	0	0	6.85238	2	1	0	1	0
1	61	1	1	2	1	0	0	0	0	0	1	2.34971	2	0	0	1	0
1	71	1	1	2	0	0	0	0	0	1	1	2.04284	4	1	1	3	0
1	54	1	1	3	0	0	0	0	0	1	1	3.31047	3	0	0	1	1
1	60	1	1	1	0	0	0	0	0	1	1	2.57276	3	0	0	3	1
0	80	0	1	2	0	0	0	0	0	0	0	5.87785	3	0	0	2	0
1	71	0	1	1	0	0	0	0	0	0	0	3.73567	1	1	0	1	1
0	67	1	1	3	1	0	0	1	0	0	0	4.8297	3	1	1	3	0
1	51	1	1	3	0	0	0	0	0	0	0	3.87144	3	0	0	2	0
0	72	1	1	3	0	0	0	0	0	0	0	5.35684	1	0	0	2	0
1	71	1	1	1	0	0	0	0	0	1	1	3.67444	2	0	0	2	1
1	62	1	1	1	0	0	0	0	0	0	1	4.71247	2	1	0	1	0
1	52	1	1	4	0	0	0	0	0	1	1	3.4445	2	1	0	2	0
0	46	1	1	3	0	0	0	0	0	0	0	6.9312	1	0	0	2	1
1	69	1	1	2	1	0	0	0	0	0	1	4.15607	3	0	0	2	0
1	59	1	1	2	0	0	0	0	0	0	1	2.42537	2	1	0	2	0
1	63	1	1	4	0	0	0	0	0	1	1	5.61029	4	1	0	2	1
1	46	1	1	1	0	0	0	0	0	1	1	2.73235	1	1	1	1	0
0	59	1	1	1	1	0	0	0	0	0	0	5.00798	2	0	0	2	0
1	62	1	1	2	0	0	0	0	0	0	0	4.27624	2	0	1	2	1
1	56	1	1	2	0	0	0	0	0	1	1	5.88242	2	1	0	1	0
1	58	1	1	2	0	0	0	0	0	0	0	4.35049	1	0	0	2	0
0	57	1	1	1	0	0	0	0	0	0	0	4.2854	3	0	0	2	0
0	49	1	1	4	0	0	0	0	0	0	0	4.54146	1	0	0	2	0
0	48	1	1	1	0	0	0	0	0	0	0	3.3588	3	1	0	2	0
0	47	1	1	1	0	0	0	0	0	0	0	3.51591	3	0	0	2	0
0	47	1	1	1	1	0	0	0	0	0	0	6.41303	2	0	1	2	0
1	60	1	1	2	1	0	0	0	0	1	0	3.04882	3	0	0	3	1
0	78	1	1	1	0	0	0	0	0	0	0	4.67257	2	1	0	2	0
1	77	1	1	2	0	0	0	0	0	0	1	4.9389	3	1	0	3	1
1	58	1	1	1	0	0	0	0	0	0	1	4.64553	3	0	0	2	0
1	52	1	1	3	0	0	0	0	0	1	1	3.39435	2	1	0	2	0
1	61	1	1	1	0	0	0	0	0	0	1	5.55825	3	1	0	2	0
0	51	0	1	3	0	0	0	0	0	0	0	4.62367	3	0	0	3	0
0	59	1	1	1	1	0	0	0	0	0	0	5.98346	3	1	0	2	0
0	47	1	1	2	0	0	0	0	0	0	0	4.82323	1	1	1	2	0
0	72	1	1	2	0	0	0	0	0	0	0	7.80453	2	0	1	2	1
1	76	1	1	3	1	0	0	0	0	0	0	3.25456	2	0	0	1	0
0	62	1	0	1	0	0	0	0	0	0	0	4.48266	3	1	0	2	1
1	64	1	0	3	1	0	0	0	0	0	0	5.54972	2	0	0	1	0
0	55	1	0	2	1	1	0	1	0	1	0	6.6519	4	1	0	1	0
0	57	1	0	1	0	0	0	1	0	0	0	3.40916	2	1	0	2	0
1	65	1	0	4	0	0	0	0	0	0	1	2.5752	2	1	0	1	0
1	80	1	0	2	0	0	0	0	0	1	1	2.94294	4	1	0	2	1
1	62	1	0	4	0	0	0	0	0	1	1	3.88694	3	1	0	1	0
0	58	1	0	1	0	0	0	0	0	0	0	3.66313	3	1	0	2	1
1	70	0	0	3	0	0	0	0	0	1	1	5.85538	3	1	0	2	0
1	55	1	0	2	0	0	0	0	0	1	1	4.31351	2	1	0	1	0
0	52	1	0	2	0	0	0	0	0	1	0	3.77281	2	1	0	2	1
1	68	1	0	2	0	0	0	1	0	1	1	2.74115	3	0	0	1	0
0	52	1	1	3	0	0	0	0	0	1	0	4.7811	2	1	0	2	1
0	47	1	1	2	0	0	0	0	0	0	0	2.9437	2	0	0	2	0
1	64	1	1	2	0	0	0	1	0	0	0	5.59053	2	1	0	3	0
0	64	1	1	2	1	1	0	0	0	0	0	8.14777	2	0	0	1	1
1	58	1	1	4	1	1	0	0	0	1	0	6.14041	2	1	0	1	0
0	76	1	1	2	1	0	0	0	0	1	0	5.289	4	0	0	2	0
1	80	1	1	4	0	0	0	0	0	1	1	3.90011	3	0	0	2	0
1	58	1	1	2	0	0	0	0	0	1	1	5.3965	2	0	0	3	1
1	60	1	1	1	0	0	0	0	0	1	0	7.77481	2	1	0	2	0
0	52	1	1	2	0	0	0	0	1	0	0	4.0486	3	0	0	1	1
0	52	1	1	3	0	0	0	0	0	0	0	4.78472	2	1	1	2	0
1	57	1	1	2	1	0	0	0	0	0	1	5.25229	2	0	1	1	0
1	66	1	1	3	0	0	0	0	0	1	0	5.76243	3	0	0	2	0
0	47	1	1	1	0	0	0	0	0	0	0	5.23754	3	1	0	2	0
1	49	1	1	2	0	0	0	0	0	1	1	2.97053	2	0	0	2	0
1	76	1	0	2	0	0	0	0	0	1	0	2.14385	4	1	0	2	0
0	74	1	0	4	0	0	0	0	0	0	0	3.0323	4	0	0	1	0
0	52	1	0	3	0	0	0	0	0	0	0	3.88747	2	0	0	1	0
0	48	1	0	2	0	0	0	0	0	0	0	3.85697	2	1	0	1	0
0	54	1	0	1	0	0	0	0	0	1	0	4.28642	3	1	0	2	1
1	60	1	0	1	0	0	0	1	0	0	1	6.0651	3	1	0	1	0
0	53	1	0	3	0	0	0	0	0	0	0	3.95811	3	1	0	1	0
0	50	1	0	4	0	0	0	0	0	0	0	5.40466	2	1	0	2	0
1	57	1	0	4	0	1	0	0	0	0	0	5.62796	2	1	0	1	0
0	55	1	0	2	0	0	0	0	0	0	0	3.57618	2	0	0	2	0
1	58	1	0	3	0	0	0	0	0	1	1	4.87984	4	0	0	3	1
1	46	1	0	2	0	0	0	0	0	1	0	5.14966	4	0	0	1	0
0	45	1	0	4	0	0	0	0	0	0	0	5.59106	2	1	0	1	0
1	47	1	0	1	0	0	0	0	0	0	0	3.96691	2	1	0	1	0
1	69	1	0	1	1	0	0	0	0	1	1	4.05323	2	1	0	2	0
0	52	1	0	1	0	1	1	0	0	0	0	4.87588	4	0	0	1	0
0	64	1	0	1	1	0	0	0	0	0	0	5.84025	3	0	0	1	0
1	69	1	0	2	0	0	0	0	0	1	1	3.17947	3	1	0	1	1
0	68	1	0	3	0	0	0	0	0	0	0	3.10012	2	0	0	1	0
0	49	1	0	1	0	0	0	0	0	0	0	2.96321	2	0	0	1	0
0	59	1	0	4	1	0	0	0	0	0	0	3.11075	2	0	0	2	0
1	62	1	0	1	0	0	0	0	0	0	0	1.75279	2	1	0	2	0
1	50	1	0	1	0	0	0	0	0	1	1	4.7677	2	0	0	1	0
0	50	1	0	3	0	0	0	0	0	0	0	4.78301	2	1	0	1	0
1	55	1	0	1	0	0	0	1	0	0	1	3.58579	3	0	1	2	0
1	47	1	0	3	0	0	0	0	0	0	0	4.23538	1	1	0	2	0
1	53	1	0	1	0	0	0	0	0	0	0	3.75721	3	1	0	3	1
1	60	1	0	1	0	0	0	0	0	1	1	3.73308	3	0	0	2	0
0	61	1	0	1	0	0	0	0	0	0	0	5.14007	2	1	0	2	0
1	48	1	0	3	0	0	0	0	0	1	0	2.36818	2	1	0	1	1
1	47	1	0	4	0	0	0	0	0	0	1	2.35183	2	1	0	2	0
0	70	1	0	2	1	1	0	0	0	0	0	5.69704	2	1	1	2	1
0	54	1	0	1	1	0	0	0	0	1	0	6.22756	2	1	1	3	0
1	60	1	0	2	0	0	0	0	0	1	1	2.2304	2	1	0	1	0
0	57	1	0	4	0	0	0	0	0	0	0	5.87791	2	0	0	2	0
1	61	1	0	1	1	0	0	0	0	1	1	5.44829	3	1	0	1	1
1	48	1	0	4	0	0	0	0	0	0	0	3.30242	2	0	0	2	0
0	48	1	0	2	0	0	0	0	0	0	0	7.88006	2	1	0	2	0
1	56	1	0	4	0	0	0	0	0	1	1	2.96367	4	0	0	1	1
0	47	1	0	4	0	0	0	0	0	0	0	4.01268	2	0	0	3	0
1	50	1	0	3	0	0	0	0	0	1	0	4.07527	3	0	0	2	0
1	61	1	0	2	1	0	0	0	0	1	0	3.45695	2	1	0	3	0
0	55	1	0	3	0	0	0	0	0	0	0	4.56178	3	1	0	2	1
1	56	1	0	2	0	0	0	0	0	1	1	2.38758	2	0	0	2	0
0	55	1	0	2	1	1	0	0	0	0	0	4.46921	3	1	0	1	0
0	50	1	0	4	0	0	0	0	0	0	0	4.00366	2	0	0	2	0
1	54	1	0	1	0	0	0	0	0	1	1	3.86571	2	1	0	2	1
0	60	1	0	2	0	0	0	0	0	0	0	4.08159	3	1	0	2	0
1	61	1	0	2	0	0	0	0	0	1	0	2.25461	2	1	0	2	1
1	70	1	0	3	0	0	0	0	0	0	1	1.60465	2	1	0	2	0
0	52	1	0	3	0	0	0	0	0	0	0	4.25585	2	0	0	3	0
0	51	1	0	1	0	0	0	0	0	0	0	2.93516	1	0	0	3	1
1	62	1	0	2	0	0	0	0	0	0	1	3.13239	4	1	0	1	0
0	49	1	0	2	0	0	0	1	0	0	0	5.22967	3	0	1	2	0
1	48	1	0	4	0	0	0	0	0	0	1	2.58622	2	1	0	3	0
1	58	1	1	1	0	0	0	0	0	1	0	4.60644	2	1	0	2	1
1	59	1	1	3	0	0	0	0	0	1	1	3.03277	2	0	0	2	0
0	53	1	1	2	1	0	0	0	0	0	0	4.78073	2	0	0	2	0
1	54	1	1	1	0	0	0	0	0	1	1	4.78951	3	1	0	2	1
1	61	1	1	2	0	0	0	0	0	0	1	4.44833	2	1	0	1	0
0	50	1	1	2	0	0	0	0	0	0	0	5.056	2	1	1	2	0
0	67	1	1	2	0	0	0	0	0	0	0	2.15385	3	0	0	3	0
1	57	1	1	2	1	0	0	0	0	1	0	4.50793	2	0	1	2	1
0	53	1	1	1	1	0	0	0	0	0	0	5.06897	2	1	0	1	0
0	70	1	1	2	1	1	0	1	0	0	0	4.1438	2	1	1	2	0
1	74	1	1	1	1	0	0	0	0	0	1	3.0613	3	0	0	2	0
1	47	1	1	1	0	0	0	0	0	0	1	2.39035	2	1	0	2	0
0	46	1	1	3	0	0	0	0	0	0	0	2.98697	2	0	0	2	0
0	46	1	1	2	0	0	0	0	0	0	0	5.8578	3	1	0	3	0
1	63	1	0	3	1	0	0	0	0	0	1	3.66039	3	1	0	2	0
0	57	0	0	2	1	0	0	1	0	0	0	5.14581	4	0	1	2	0
0	66	0	0	4	1	0	0	1	0	0	0	5.60052	4	1	0	2	0
1	54	1	0	2	0	0	0	1	0	0	1	3.81092	2	1	1	1	1
1	64	1	0	2	0	0	0	0	0	1	0	4.13988	2	1	0	1	0
0	63	1	0	3	0	0	0	0	0	0	0	3.05825	2	1	0	1	0
0	58	1	0	3	1	0	0	0	0	0	0	2.99471	2	0	1	2	0
1	50	1	0	1	0	0	0	0	0	1	1	2.04153	2	0	0	1	0
0	65	1	0	2	1	0	0	0	0	1	0	4.37347	2	0	1	2	0
0	50	1	0	1	0	0	0	0	0	0	0	1.82094	2	0	0	2	1
1	52	1	0	1	0	0	0	0	0	1	0	2.30905	2	1	0	1	1
0	69	1	0	2	0	0	0	0	0	0	0	3.49555	2	1	0	1	0
1	71	1	0	2	1	0	0	0	0	1	1	2.70258	4	0	1	1	0
0	65	0	0	2	0	0	0	0	0	0	0	4.30089	3	1	0	1	0
1	54	1	0	2	0	0	0	0	0	1	1	3.05512	2	1	0	1	0
1	48	1	0	3	0	0	0	0	0	1	1	1.78442	3	0	0	2	0
0	49	1	0	1	1	0	0	0	0	0	0	5.82049	4	0	0	1	1
1	49	1	0	3	0	0	0	0	0	0	1	2.88364	2	1	0	2	0
1	47	1	0	3	0	0	0	0	0	1	0	5.00135	2	1	0	2	0
0	45	1	0	2	0	0	0	0	0	0	0	6.32898	3	0	0	1	0
0	47	1	0	2	0	0	0	0	0	0	0	4.4772	2	0	0	1	1
1	52	1	0	1	0	0	0	0	0	1	1	3.08141	2	1	0	2	0
0	63	0	0	3	1	0	0	1	0	0	0	4.29922	3	1	1	1	0
0	62	1	0	1	0	0	0	0	0	0	0	3.45283	2	1	0	2	0
1	67	1	0	2	0	0	0	0	0	1	0	4.96438	2	1	0	2	0
1	58	1	0	3	0	0	0	0	0	1	0	3.61106	3	0	0	2	0
0	53	0	0	2	0	0	0	0	0	0	0	2.96617	3	0	0	1	0
1	59	1	0	4	0	0	0	0	0	1	0	4.663	3	1	0	2	1
0	49	1	0	4	0	0	0	0	0	0	0	5.30812	3	1	0	2	0
1	66	1	0	2	0	0	0	0	0	0	0	3.07664	2	0	0	2	0
0	65	1	0	2	0	0	0	0	1	0	0	2.59151	3	0	0	1	0
0	48	1	0	2	0	0	0	0	0	0	0	2.09175	3	1	0	3	1
1	63	1	0	1	1	0	0	0	0	0	0	3.94504	4	1	0	2	0
0	65	1	0	2	1	0	0	0	0	0	0	6.09154	3	1	1	1	0
0	53	1	0	1	1	0	0	0	0	0	0	6.413	3	1	0	1	0
1	62	1	0	1	0	0	0	0	0	1	1	4.55259	3	1	0	1	0
1	51	1	0	3	0	0	0	0	0	1	0	2.17666	3	0	0	1	0
0	49	1	0	4	0	0	0	0	0	0	0	4.2137	2	1	0	2	1
1	69	1	0	3	0	0	0	0	0	0	1	3.38368	2	0	1	2	0
1	68	1	0	2	0	0	0	0	0	1	0	5.7144	2	1	0	1	0
0	58	1	0	2	1	0	0	1	0	0	0	6.89757	3	1	0	2	1
0	60	1	0	4	1	0	0	0	0	0	0	5.87227	3	1	0	2	0
0	60	1	0	4	0	0	0	0	0	0	0	6.47982	3	0	0	2	0
1	63	1	0	1	0	0	0	0	0	1	0	3.74874	3	1	0	2	1
1	62	1	0	4	0	0	0	0	0	1	0	2.40158	2	0	0	3	0
0	61	1	0	1	0	0	0	0	0	0	0	5.54869	2	0	1	2	0
1	47	0	0	4	0	0	0	0	0	0	1	4.12534	2	1	0	2	0
1	45	0	0	3	0	0	0	0	0	1	1	3.29308	2	1	0	1	0
1	47	0	0	1	0	0	0	0	0	1	0	4.58078	1	0	0	1	0
0	65	0	1	3	0	0	0	0	0	0	0	3.16199	2	0	0	3	0
0	80	0	1	1	1	0	0	0	0	0	0	3.46389	2	1	1	2	0
1	53	1	1	2	1	0	0	0	0	0	0	2.8318	3	1	0	1	1
1	72	1	1	1	1	0	0	0	0	0	0	3.84221	2	1	0	1	0
0	70	1	1	2	0	0	0	0	0	0	0	5.47629	2	0	0	3	0
0	70	0	1	3	1	0	0	0	0	0	0	4.265	2	0	0	2	0
1	63	1	1	2	0	0	0	0	0	1	0	2.43814	2	1	1	2	0
0	61	1	1	4	0	0	0	0	0	0	0	2.48752	3	0	0	3	0
1	50	1	1	2	0	0	0	0	0	1	1	2.26953	3	1	0	1	0
1	63	1	1	1	0	0	0	0	0	0	0	4.44192	2	0	0	1	0
1	61	1	1	2	0	0	0	0	0	1	1	2.60285	3	0	1	2	0
0	45	1	1	1	0	0	0	0	0	0	0	2.13998	3	0	1	2	0
1	51	1	1	2	0	0	0	0	0	0	0	2.82976	2	0	0	2	0
0	48	1	1	2	0	0	0	0	0	0	0	7.14999	2	0	1	2	1
1	45	1	1	1	0	0	0	0	0	1	1	5.1353	2	1	1	1	1
0	48	1	1	2	0	0	0	0	0	0	0	2.44629	1	0	1	2	0
1	45	1	1	2	0	0	0	0	0	0	1	3.90703	2	0	0	1	0
0	45	1	1	3	0	0	0	0	0	0	0	5.20388	3	1	0	2	0
1	47	1	1	2	0	0	0	0	0	0	1	2.23894	2	1	0	2	0
1	60	1	1	3	0	0	0	0	0	1	1	3.3418	3	0	0	2	0
0	70	1	1	4	0	0	0	0	0	0	0	5.82209	3	0	0	2	1
1	71	1	1	1	0	0	0	0	0	0	1	3.91671	2	1	0	2	0
1	65	1	1	2	0	0	0	0	0	1	1	3.06495	4	0	1	1	0
0	61	1	1	1	1	1	0	1	0	0	0	4.40833	2	0	1	1	1
0	66	1	1	2	1	0	0	0	0	0	0	4.25238	2	0	0	2	0
1	59	1	1	3	1	0	0	0	0	0	1	2.89797	4	1	0	2	0
0	64	1	1	2	0	0	0	0	0	0	0	2.34203	3	0	1	2	0
1	49	1	1	1	0	0	0	0	0	1	0	2.30046	3	0	0	1	0
1	49	1	1	1	0	0	0	0	0	1	1	2.52739	2	1	0	1	1
0	46	1	1	1	0	0	0	0	0	0	0	3.25952	2	0	0	2	0
1	45	1	1	1	0	0	0	0	0	1	0	2.6784	2	1	0	2	0
0	53	1	0	2	0	0	0	0	0	0	0	2.21499	3	1	0	2	0
1	53	1	0	1	1	0	0	1	0	1	1	3.93207	4	1	1	1	0
0	81	0	0	1	1	0	0	0	0	0	0	7.99994	2	0	0	1	0
1	65	1	0	2	0	0	0	0	0	1	1	4.38893	3	1	0	1	0
1	50	1	0	1	0	0	0	0	0	1	1	3.0227	1	1	0	1	0
1	61	1	0	3	0	0	0	0	0	1	1	4.24785	2	0	0	2	0
0	62	1	0	1	1	0	0	1	0	0	0	6.05533	2	0	0	2	0
1	64	1	0	2	0	0	0	0	0	0	0	2.47106	2	1	0	2	0
1	66	1	0	2	0	0	0	0	0	1	0	4.50755	3	1	1	2	0
0	53	1	0	2	0	0	0	0	0	0	0	6.23837	3	0	1	2	0
1	61	1	0	4	0	0	0	0	0	1	0	3.27629	2	0	0	1	0
0	58	1	0	4	1	0	0	0	0	0	0	3.93486	3	0	0	2	1
1	79	1	0	4	0	0	0	0	0	1	0	1.79514	3	0	0	1	0
1	61	1	0	2	0	0	0	0	0	0	0	4.96142	2	0	0	2	0
1	49	1	0	2	0	0	0	0	0	1	1	2.21505	2	1	0	1	0
1	60	1	0	2	0	0	0	0	0	1	0	3.12889	2	0	0	2	0
0	76	0	0	3	0	0	0	0	0	0	0	3.70834	3	0	1	3	0
1	62	1	0	2	0	0	0	0	0	1	1	3.25633	2	1	0	1	0
1	50	1	0	4	0	0	0	0	0	1	1	3.40803	3	1	0	2	0
0	45	1	0	1	0	0	0	0	0	0	0	3.04691	2	1	0	1	0
0	46	1	0	3	0	0	0	0	0	0	0	2.15014	3	1	0	2	0
1	58	1	1	2	0	0	0	1	0	0	0	2.5709	2	0	0	2	0
0	58	1	1	2	0	0	0	0	0	0	0	5.3367	3	0	0	1	0
1	59	1	1	1	0	0	0	0	0	1	1	2.57674	3	0	0	1	0
1	57	1	1	3	0	0	0	0	0	1	1	3.56026	2	0	0	2	0
1	73	1	1	2	0	0	0	0	1	1	1	2.7564	2	0	0	1	1
1	115	1	1	2	0	0	0	0	0	0	1	2.97732	3	0	0	2	0
1	47	1	1	4	0	0	0	0	0	0	1	1.72787	2	1	1	1	0
0	52	1	1	4	0	0	0	0	0	0	0	6.72101	2	0	0	1	1
1	48	1	1	2	0	0	0	0	0	0	0	3.57841	2	0	0	3	0
1	50	1	1	2	0	0	0	0	0	1	1	2.22779	2	0	0	2	1
1	47	1	1	1	0	0	0	0	0	1	1	2.79823	1	1	0	1	0
0	47	1	1	3	0	0	0	0	0	0	0	2.13409	3	0	0	2	0
0	45	1	1	3	0	0	0	0	0	0	0	2.45809	2	1	1	1	1
1	47	1	1	3	0	0	0	0	0	1	0	5.13094	2	0	0	1	0
0	45	1	1	4	0	0	0	0	0	1	0	5.07043	3	0	0	2	0
0	50	1	1	1	0	0	0	0	0	0	0	4.57179	3	0	0	2	0
1	45	1	1	2	0	0	0	0	0	0	1	5.20473	3	0	0	2	0
0	58	1	0	1	0	0	0	0	0	0	0	4.33692	3	1	0	1	0
0	55	1	0	1	0	0	0	0	0	0	0	3.9853	3	0	0	3	0
1	53	1	0	2	0	0	0	0	0	1	1	2.74592	3	0	0	2	0
1	49	1	0	2	0	0	0	0	0	1	0	3.24587	1	1	0	2	0
0	51	1	0	2	0	0	0	0	0	0	0	5.44636	3	1	0	3	0
1	63	0	0	1	0	0	0	0	0	0	1	4.13815	3	1	0	1	0
0	77	1	0	1	1	0	0	1	0	0	0	3.52364	3	1	1	2	0
0	79	0	0	2	0	0	0	0	0	0	0	4.22421	4	1	1	2	0
1	53	1	0	2	0	0	0	0	0	0	1	4.55979	3	1	0	1	1
0	56	1	0	2	0	0	1	0	0	0	0	4.48945	3	1	0	2	0
1	50	1	0	3	1	0	0	0	0	0	0	5.18779	3	0	0	2	0
0	46	1	0	2	0	0	0	0	0	0	0	3.54453	2	0	0	3	0
1	63	1	0	3	0	0	0	0	0	1	1	3.28691	2	0	0	1	1
0	61	0	0	1	0	0	0	0	0	0	0	3.14441	4	1	1	1	1
0	53	1	0	4	0	0	0	0	0	0	0	4.90637	2	0	0	1	0
1	54	1	0	1	0	0	0	0	0	0	1	3.96968	3	0	0	2	0
0	51	1	0	3	0	0	1	0	0	0	0	3.78797	4	0	0	2	0
0	66	1	0	2	0	0	0	0	0	0	0	4.76887	4	1	0	2	0
0	72	0	0	2	1	0	0	0	0	0	0	6.31725	2	1	0	1	0
0	47	1	0	2	0	0	0	0	0	0	0	5.73622	1	1	0	2	0
0	52	1	0	1	0	0	0	0	0	1	0	5.59448	3	0	1	2	0
0	49	1	0	3	0	1	0	0	0	0	0	6.50975	4	1	0	2	0
1	46	1	0	3	0	0	0	0	0	1	1	3.23324	3	1	0	2	0
0	46	1	0	4	0	0	0	0	0	1	0	6.18095	2	1	0	2	0
1	46	1	0	3	0	0	0	0	0	0	1	4.3111	3	1	0	2	0
1	47	1	0	2	0	0	0	0	0	1	1	4.22344	2	1	0	2	0
0	48	1	0	1	0	0	0	0	0	0	0	3.8355	2	1	1	1	1
0	55	1	1	3	0	0	0	1	0	0	0	5.47371	3	0	0	2	0
0	53	0	1	2	0	0	1	0	0	0	0	4.02337	1	1	0	2	0
1	59	1	1	3	0	0	0	0	0	1	1	3.17171	3	0	0	2	0
0	57	1	1	1	0	0	0	0	0	0	0	5.40085	2	1	0	2	0
1	64	1	1	2	0	0	0	0	0	0	1	3.50474	3	0	0	2	1
0	63	1	1	3	0	0	0	0	0	0	0	4.10244	3	0	0	2	1
0	60	0	1	1	0	0	0	0	0	0	0	3.58512	4	1	0	2	0
0	66	1	1	3	0	0	0	0	0	1	0	4.29759	3	1	0	2	0
1	70	1	1	1	0	0	1	0	0	0	0	3.95295	3	1	0	2	0
0	65	0	1	3	1	0	0	1	0	0	0	4.92858	3	1	0	2	0
0	53	1	1	1	0	0	0	0	0	0	0	4.94596	2	0	1	2	0
0	55	1	1	1	0	0	0	0	0	0	0	4.8812	3	0	0	2	0
0	54	1	1	2	0	0	0	0	0	0	0	3.84107	2	0	0	3	0
0	59	1	1	3	0	0	0	0	0	0	0	5.31844	3	1	0	1	0
1	69	1	1	2	0	0	0	0	0	0	1	2.78465	3	1	0	1	0
0	71	0	1	1	1	0	0	0	0	0	0	5.81419	2	1	1	3	0
0	58	1	1	2	0	0	0	0	0	0	0	6.3418	3	1	1	1	0
1	63	1	1	1	0	0	0	0	0	0	1	3.21293	3	0	0	3	0
0	61	1	1	3	0	0	0	1	0	1	0	5.51101	2	0	0	2	0
0	50	1	1	1	0	0	0	0	0	0	0	3.32196	3	1	0	3	1
1	53	1	1	1	0	0	0	0	0	0	1	4.78791	3	1	0	3	1
1	50	1	1	1	0	0	0	0	0	1	1	2.85635	4	1	0	3	0
0	54	1	1	3	0	0	0	0	0	0	0	4.26311	3	0	0	3	0
0	47	1	1	1	0	0	0	1	0	0	0	3.54211	3	0	1	2	0
1	53	1	1	2	0	0	0	0	0	0	1	4.10104	1	1	0	2	0
1	57	1	1	1	0	0	0	0	0	0	1	4.90427	3	1	0	2	0
0	64	1	1	1	0	0	0	0	0	0	0	3.17771	3	1	1	2	1
1	66	1	1	3	0	0	0	0	0	0	1	2.66585	1	0	0	1	0
0	73	1	1	3	1	0	0	0	0	0	0	3.66715	4	0	0	1	0
1	74	1	1	2	1	0	0	0	0	0	1	4.83776	2	0	0	2	0
0	50	1	1	3	0	0	0	0	0	1	0	4.13302	3	1	0	2	0
0	63	1	1	1	0	0	0	0	0	0	0	4.4976	3	0	0	3	0
1	63	1	1	1	0	0	0	0	0	0	1	3.67852	2	1	0	3	0
0	60	1	1	1	0	0	0	0	0	0	0	5.88965	2	0	0	2	0
1	61	1	1	2	0	0	0	0	0	0	1	3.4131	2	1	0	2	1
0	52	1	1	1	0	0	0	0	0	0	0	6.31497	3	1	0	2	0
0	60	1	1	1	0	0	0	0	0	0	0	4.12954	2	0	1	1	0
0	75	1	1	2	1	0	0	0	0	0	0	5.24464	3	1	0	2	1
0	48	1	1	1	0	0	0	0	0	0	0	3.94308	3	1	0	2	0
1	50	1	1	2	0	0	0	0	0	1	0	3.3414	2	1	0	1	0
0	49	1	1	3	0	1	0	0	0	0	0	3.16295	3	1	0	2	0
1	48	1	1	1	0	0	0	0	0	1	1	3.60242	3	0	0	2	1
0	46	0	1	2	0	0	0	0	0	1	0	5.14794	1	0	0	2	1
0	62	1	1	1	0	0	0	0	0	0	0	4.06	2	0	0	1	0
1	64	1	1	2	0	0	0	0	0	1	1	3.79111	3	1	0	1	0
0	58	1	1	3	0	0	0	0	0	0	0	3.08857	4	1	1	1	0
1	60	1	1	3	0	0	0	0	0	1	1	2.59802	2	0	0	1	0
0	49	1	1	2	0	0	0	0	0	0	0	2.63931	4	1	0	1	0
1	64	1	1	2	0	0	0	0	0	0	0	2.50665	3	0	0	2	1
0	66	1	1	1	0	0	0	0	0	0	0	4.15493	3	1	0	3	0
1	63	1	1	1	0	0	0	0	0	0	0	2.87564	2	0	0	2	0
0	63	1	1	4	0	0	0	0	0	0	0	3.28895	2	0	0	2	0
1	74	1	1	4	0	0	0	0	0	0	0	4.10393	3	0	0	2	0
1	66	1	1	1	0	0	0	0	0	0	0	2.22563	4	0	0	2	0
0	65	1	1	4	0	0	0	0	0	0	0	2.06394	4	0	0	1	0
0	64	1	1	4	0	0	0	0	0	0	0	3.57949	3	0	0	1	1
0	58	1	1	3	0	1	0	0	0	0	0	5.99593	2	0	0	1	0
1	62	1	1	3	0	0	0	0	0	0	1	3.12124	2	1	0	2	0
0	57	1	1	1	0	0	0	0	0	0	0	3.20144	3	1	0	2	0
0	75	0	1	1	1	0	0	0	0	0	0	5.21811	3	1	0	3	0
0	55	1	1	2	0	0	0	0	0	0	0	3.96579	2	0	1	2	1
1	69	1	1	2	0	0	0	0	0	1	0	1.98289	3	1	0	2	0
0	45	1	1	4	0	0	0	0	0	1	0	3.53155	3	1	0	2	1
1	47	1	1	2	0	0	0	0	0	1	1	1.79427	3	1	0	1	0
0	47	1	1	3	0	0	0	0	0	0	0	2.80016	3	1	0	2	0
1	47	1	1	2	0	0	0	0	0	0	0	2.93327	2	1	0	3	0
0	46	1	1	2	0	0	0	0	0	0	0	4.82371	4	1	0	2	0
0	71	1	1	2	0	0	0	1	0	0	0	4.54577	2	1	0	1	0
0	54	1	1	2	0	0	0	0	0	0	0	4.31763	2	1	0	1	0
1	59	1	1	2	0	0	0	0	0	0	0	2.38146	3	0	0	1	0
1	64	1	1	1	0	0	0	0	0	0	1	2.46072	2	0	0	2	0
0	52	1	1	4	0	0	0	0	0	0	0	3.40635	3	0	0	1	0
1	49	1	1	1	0	0	0	0	0	1	0	3.18887	2	0	0	1	0
0	54	1	1	2	1	0	0	0	0	0	0	3.89808	3	0	0	2	0
1	56	1	1	2	0	0	0	0	0	0	1	3.21739	3	1	0	2	0
0	75	0	1	2	0	0	0	0	0	0	0	9.44298	3	1	0	3	0
1	73	1	1	2	0	0	0	0	0	0	0	2.32193	3	0	0	2	0
0	54	1	1	2	0	0	0	0	0	0	0	5.33435	4	1	1	1	1
0	62	1	1	3	0	0	0	0	0	0	0	3.14253	2	1	1	3	0
1	70	1	1	4	0	0	0	0	0	0	0	3.34665	3	0	0	2	1
1	53	1	1	3	0	0	0	0	0	0	1	3.5133	3	0	0	2	0
0	53	1	1	2	0	0	0	0	0	0	0	3.27812	2	0	0	1	0
0	57	1	1	1	0	0	0	0	0	0	0	2.55402	2	0	0	1	0
0	48	1	1	3	0	0	0	0	0	0	0	3.5803	3	1	0	2	0
1	53	1	1	4	0	0	0	0	0	1	1	2.55497	2	1	0	1	0
0	71	1	1	1	0	0	0	0	0	0	0	3.44593	2	0	1	1	0
0	48	1	1	1	0	0	0	0	0	0	0	4.35792	2	1	0	2	0
1	49	1	1	1	0	0	0	0	0	1	1	2.53659	2	0	0	2	0
1	70	1	1	1	1	0	0	0	0	0	0	4.77068	4	1	1	1	0
0	67	1	1	1	1	0	0	0	0	0	0	7.92313	3	0	1	2	0
1	67	1	1	2	0	0	0	0	0	0	1	3.58579	2	0	0	2	0
0	56	1	1	1	0	0	0	0	0	0	0	4.05462	2	1	0	1	0
1	60	1	1	1	0	0	0	0	0	0	1	1.53352	4	0	0	3	0
1	53	1	1	1	0	0	0	0	0	1	1	4.0661	4	1	0	2	0
1	59	1	1	1	0	0	0	0	0	0	0	4.55685	1	0	0	1	0
1	69	1	1	2	1	0	0	1	0	0	0	4.2831	2	1	0	1	0
0	52	1	1	3	0	0	0	0	0	0	0	5.02148	3	1	0	1	0
1	77	1	1	1	0	0	0	0	0	0	1	2.79823	2	1	0	2	0
1	65	1	1	3	0	0	0	0	0	0	0	6.66579	2	0	0	3	1
0	60	0	1	2	0	0	0	0	0	0	0	3.5825	3	1	0	3	0
0	58	1	1	1	0	0	0	0	0	0	0	4.14559	2	0	0	1	1
0	51	1	1	1	0	0	0	0	0	0	0	4.3511	3	1	0	2	0
1	55	1	1	4	0	0	0	0	0	0	0	4.48865	3	1	0	2	0
0	62	1	1	2	0	0	0	0	0	0	0	3.86827	2	1	0	2	0
1	72	0	1	4	0	0	0	0	0	0	1	3.27024	3	1	0	2	1
1	63	0	1	2	0	0	0	0	0	1	0	2.71631	3	0	0	3	0
1	47	1	1	1	0	0	0	0	0	1	1	6.10804	2	1	0	1	1
0	60	1	1	1	0	0	0	0	0	0	0	3.92223	4	0	0	1	0
1	67	1	1	2	0	0	0	0	0	0	0	3.08241	3	0	0	2	0
0	60	1	1	1	0	0	0	0	0	0	0	4.05323	2	1	0	1	0
1	60	1	1	2	0	0	0	0	1	0	0	3.23326	3	0	1	2	1
0	60	1	1	2	1	1	0	0	0	0	0	4.71115	2	0	1	1	0
1	83	1	1	1	1	0	1	1	0	0	0	1.51259	3	1	1	1	0
1	67	1	0	2	1	0	0	1	0	0	0	2.81297	3	1	0	1	1
0	83	0	0	2	1	0	0	0	0	0	0	5.96562	2	0	0	2	0
0	60	1	0	2	1	0	0	0	0	0	0	4.64811	2	1	0	3	0
1	65	1	0	2	0	0	1	0	0	0	1	1.89396	2	1	0	3	1
0	52	1	0	1	0	0	0	0	0	0	0	5.59323	2	0	0	2	0
1	54	1	0	4	0	0	0	0	0	1	0	5.33697	3	1	0	3	0
1	58	1	0	4	0	0	0	0	0	0	1	5.24166	2	1	0	1	0
1	59	1	0	2	1	0	0	0	0	0	1	3.12399	2	1	0	1	0
0	54	1	0	1	0	0	0	0	0	1	0	4.27437	3	1	0	2	0
1	65	1	0	2	0	0	0	0	0	0	1	2.53646	3	0	1	1	1
0	63	1	0	1	1	0	0	0	0	0	0	6.42588	3	0	1	1	0
0	80	0	0	1	0	0	0	0	0	0	0	4.98293	3	0	1	1	1
0	61	0	0	3	0	0	0	0	0	0	0	3.16093	2	1	0	1	0
1	59	1	0	1	0	0	0	0	0	1	1	2.6575	1	0	0	1	0
0	59	1	0	1	0	0	0	0	0	0	0	4.67594	4	0	0	1	0
0	53	1	1	1	1	0	0	0	0	0	0	5.5372	2	0	1	1	0
0	53	1	1	2	0	0	0	0	0	0	0	3.42326	2	0	0	2	0
1	55	1	1	4	0	0	0	0	0	0	0	2.8244	2	1	0	2	1
0	61	1	1	1	0	0	0	0	0	0	0	3.1791	2	0	0	1	0
1	65	1	1	3	0	0	0	0	0	0	1	2.89775	3	0	1	1	0
0	59	1	1	1	0	0	0	0	0	0	0	3.29346	3	0	1	1	0
1	64	1	1	2	0	0	0	0	0	1	1	3.09965	2	0	1	1	1
1	53	0	1	1	0	0	0	0	0	0	1	3.41234	2	0	0	2	1
0	64	1	1	1	0	0	0	0	0	1	0	3.54841	3	0	0	2	0
1	69	1	1	4	1	0	0	0	1	0	0	4.25845	2	0	0	1	0
0	66	1	1	1	0	0	0	0	0	0	0	3.23379	3	1	0	3	1
1	67	1	1	1	1	0	0	0	0	1	0	4.36594	2	0	1	2	0
0	52	0	1	2	0	0	0	0	0	1	0	7.28419	3	0	0	1	1
0	77	1	1	1	0	0	0	0	0	0	0	8.72425	3	1	0	1	1
1	69	1	1	2	1	0	0	1	0	1	1	4.87415	2	1	0	2	1
0	52	1	1	3	0	0	0	0	0	0	0	3.77793	3	0	0	1	0
1	57	1	1	1	1	0	0	0	1	1	0	3.97892	2	0	0	2	0
1	91	0	1	1	0	0	0	0	0	0	0	3.35239	4	1	0	2	1
0	48	1	1	4	0	0	0	0	0	0	0	4.07781	2	0	1	1	0
1	53	1	1	2	0	0	0	0	0	1	0	4.17224	2	0	1	1	0
0	56	1	1	2	0	0	0	0	0	0	0	6.17527	2	1	1	2	0
1	62	1	1	3	0	0	0	0	0	1	0	4.51945	2	0	0	1	0
1	68	0	1	2	0	0	0	1	0	0	0	3.18248	2	0	0	3	0
1	55	1	1	1	0	0	0	0	0	0	1	3.23311	2	1	0	2	1
0	53	1	1	1	0	0	0	0	0	0	0	3.82913	2	1	0	2	0
1	58	1	1	2	0	0	0	0	0	1	0	4.64838	2	1	0	2	0
0	69	1	1	2	0	0	0	1	0	0	0	4.66652	2	1	1	2	0
1	62	1	1	1	0	0	0	0	0	0	1	2.54208	2	1	0	2	0
1	53	1	1	4	0	0	0	0	0	1	1	2.31773	3	0	0	2	0
1	49	1	1	1	0	0	0	0	0	1	0	3.26811	2	0	1	1	0
1	59	1	1	2	0	0	0	0	0	1	1	3.83091	2	1	1	3	0
0	53	1	1	1	0	0	0	0	0	0	0	7.15949	2	1	0	1	1
1	53	1	1	2	0	0	0	0	0	0	0	3.54475	2	1	0	2	0
1	66	1	1	3	0	0	0	0	0	0	1	3.52679	2	0	0	1	0
0	66	1	1	4	0	0	0	0	0	0	0	2.53585	2	0	0	2	0
1	57	1	1	1	1	1	0	0	0	1	0	3.20953	2	0	0	1	0
1	56	1	1	1	0	0	0	1	0	0	1	2.64682	1	0	0	1	1
1	58	1	1	4	0	0	0	0	0	0	0	1.25608	2	1	1	2	1
0	61	1	1	1	0	0	0	0	0	0	0	3.81743	4	1	1	2	0
0	55	0	1	4	0	0	0	0	0	0	0	3.84524	2	0	0	2	0
0	76	0	1	1	1	0	0	0	0	0	0	4.91083	2	1	1	1	0
1	61	1	1	1	0	0	0	0	0	0	1	4.22712	2	0	1	1	0
0	53	1	1	1	1	0	0	0	0	0	0	2.90368	2	0	1	1	0
0	64	0	1	4	0	0	1	0	0	0	0	3.69696	2	1	1	1	0
1	49	1	1	1	0	0	0	0	0	1	1	3.30571	3	1	0	1	1
1	56	1	1	1	0	0	0	0	0	1	0	3.11803	2	0	0	3	0
1	58	1	1	3	0	0	0	0	0	1	0	5.45268	2	1	0	1	1
1	46	1	1	3	0	0	0	0	0	1	1	2.07938	2	0	1	1	0
0	53	1	1	3	1	0	0	0	0	0	0	5.34814	3	1	0	2	1
1	56	1	1	2	0	0	0	1	0	0	0	3.80328	2	0	0	1	0
1	56	1	1	1	0	0	0	0	0	1	0	5.97248	3	0	0	2	0
0	56	1	1	1	1	0	0	0	0	0	0	4.70562	2	0	1	1	0
1	60	1	1	1	1	0	0	0	0	0	0	4.61682	1	0	1	1	0
1	73	1	1	4	1	1	0	1	0	1	1	3.2361	2	0	0	1	0
1	69	1	1	1	0	0	0	0	0	1	1	2.81247	2	0	0	2	0
0	56	1	1	1	0	0	0	0	0	1	0	2.51725	2	1	0	1	0
1	66	1	1	1	0	0	0	0	0	1	0	5.61246	2	1	0	2	0
1	46	1	1	1	0	0	0	0	0	1	0	2.43899	2	0	0	2	1
0	47	1	1	3	0	0	0	0	0	0	0	4.59317	2	1	0	3	0
0	45	1	1	1	0	0	0	0	0	0	0	4.61093	2	0	1	2	1
1	52	1	1	1	0	0	0	0	0	1	1	3.09417	3	0	0	2	0
1	53	1	1	3	0	0	0	0	0	1	1	5.49641	4	1	0	1	0
0	52	1	1	3	1	0	0	0	0	0	0	4.07834	3	1	1	1	0
1	60	1	1	4	0	0	0	0	0	0	1	2.87854	2	0	0	2	0
0	57	0	1	3	0	0	0	0	0	0	0	5.16424	4	1	1	3	0
1	64	0	1	1	1	0	0	1	0	0	1	3.24652	2	1	0	3	1
1	64	1	1	3	0	0	0	1	0	1	0	2.1142	4	1	0	1	0
0	63	1	1	3	0	0	0	0	0	0	0	4.5978	1	0	1	2	0
0	56	1	1	1	1	0	0	0	0	0	0	8.90492	3	1	0	2	0
1	59	1	1	2	1	0	0	0	0	0	0	3.88362	2	1	0	1	0
1	48	1	1	1	0	0	0	0	0	1	1	4.26263	2	1	1	2	0
0	52	1	1	2	0	0	0	0	0	0	0	5.19018	2	0	1	3	0
1	67	1	1	1	1	0	0	0	0	1	0	5.9148	3	0	0	2	0
0	63	1	1	2	0	0	0	0	0	0	0	4.55913	2	0	0	2	1
0	71	0	1	4	1	0	0	0	0	0	0	5.11164	2	0	0	3	0
1	65	1	1	1	1	0	0	0	0	1	0	6.29765	2	0	0	3	0
0	50	1	1	4	0	0	0	0	0	0	0	3.41724	2	0	1	1	1
1	51	1	1	1	0	0	0	0	0	1	0	3.39812	4	0	1	2	0
1	54	1	1	1	1	0	0	0	0	1	1	5.26124	3	1	0	2	0
0	50	1	1	4	0	0	0	0	0	1	0	5.19773	2	1	0	2	0
0	60	0	1	2	1	0	0	0	0	0	0	4.62712	2	1	0	1	0
1	49	1	1	2	0	0	0	0	0	1	1	2.47935	1	0	0	2	1
1	54	1	1	3	0	0	0	0	0	1	1	2.31671	3	0	0	2	0
0	53	1	1	1	1	0	0	1	0	1	0	7.97185	4	0	0	2	0
0	61	1	1	1	1	0	0	0	0	0	0	6.39548	2	1	0	1	0
1	62	1	1	1	0	0	0	0	0	1	1	2.6273	3	1	0	1	0
1	56	1	1	4	0	0	0	0	0	1	0	2.80989	2	1	1	3	0
1	60	1	1	1	1	0	0	0	0	0	1	5.7874	3	1	0	2	1
0	60	1	1	1	0	0	0	0	0	0	0	4.695	3	0	0	2	0
0	48	1	1	3	0	0	0	0	0	1	0	5.83778	2	1	0	2	0
1	58	1	1	3	0	0	0	0	0	1	1	2.03898	3	1	0	2	0
1	50	1	1	2	0	0	0	0	0	1	1	3.61735	2	0	0	1	0
1	48	1	1	3	0	0	0	0	0	1	0	3.67383	2	1	1	2	0
1	45	1	1	1	0	0	0	0	0	1	1	2.54139	3	1	0	2	0
0	45	1	1	3	0	0	0	0	0	1	0	3.86571	2	0	1	2	0
1	46	0	1	3	0	0	0	0	0	1	1	1.76595	3	1	0	1	1
1	50	1	1	3	0	0	0	0	0	1	0	3.47249	3	1	0	2	0
0	64	1	1	2	0	0	0	0	0	1	0	4.52505	3	0	1	1	0
1	71	1	1	4	0	0	0	0	0	0	1	4.89786	3	0	0	1	0
0	64	1	1	4	0	0	0	0	0	0	0	4.89989	2	1	0	2	0
1	72	1	1	2	1	0	0	1	0	0	0	3.66632	2	1	0	3	0
0	61	1	1	1	1	0	0	1	0	0	0	5.68603	3	0	0	2	0
1	52	1	1	4	0	0	0	0	0	1	1	4.29879	2	1	0	1	1
1	56	1	1	2	1	0	0	1	0	1	1	2.85264	2	1	1	2	0
1	72	0	1	4	0	0	0	0	0	0	1	5.74817	3	1	0	2	0
0	68	0	1	1	0	0	0	0	0	0	0	6.52697	3	0	1	2	0
0	61	0	1	2	0	0	0	0	0	0	0	4.64621	3	0	1	2	0
1	67	1	1	1	1	0	0	0	0	0	0	6.407	3	0	0	2	0
1	53	1	1	4	1	0	0	0	0	1	1	4.79704	4	1	0	2	0
0	52	1	1	3	0	0	0	0	0	0	0	6.04542	2	0	0	3	0
0	47	1	1	3	0	0	0	0	0	1	0	4.20929	3	1	0	2	0
0	66	1	1	3	0	0	0	0	0	1	0	4.00359	3	1	0	2	0
1	75	1	1	3	1	0	0	0	0	0	0	3.04273	2	1	0	1	0
1	47	1	1	4	0	0	0	0	0	0	1	4.19549	3	1	0	2	0
1	61	1	0	2	0	0	0	0	0	0	0	3.53196	3	0	0	1	0
1	62	1	0	3	0	0	0	0	1	0	1	2.78423	2	0	1	1	0
1	65	0	0	2	0	0	0	0	0	0	1	4.41269	2	0	0	2	0
1	75	1	0	2	0	0	0	0	0	0	0	2.5391	3	1	0	2	1
1	51	1	0	1	0	1	0	0	0	1	1	3.16122	2	1	0	1	1
0	64	1	0	1	0	1	0	0	0	0	0	5.11399	3	0	0	2	0
1	66	1	0	4	0	0	0	0	0	0	1	2.25552	4	1	0	1	0
0	51	1	0	1	0	0	0	0	0	0	0	6.20634	2	1	0	3	0
1	53	1	0	4	0	0	0	0	0	0	1	3.27265	2	1	0	2	0
1	75	1	0	2	0	0	0	0	0	0	0	4.15881	2	0	0	1	0
1	57	1	0	1	0	0	0	0	0	1	1	3.30038	2	0	0	2	0
1	51	1	0	2	0	0	0	0	0	1	1	4.83541	4	1	0	2	0
0	50	1	0	2	0	0	0	0	0	0	0	3.4633	3	1	0	1	0
1	69	1	0	4	1	0	0	0	0	1	0	5.71247	3	1	0	1	0
1	54	1	0	3	0	0	0	0	0	1	1	3.87545	3	1	0	1	0
0	68	1	0	1	0	0	0	0	0	0	0	4.72173	3	0	0	1	0
0	75	1	0	2	0	0	0	0	0	0	0	6.39172	2	1	1	2	0
1	62	1	0	1	0	0	0	0	0	1	1	4.1313	3	0	0	1	0
0	52	1	0	3	0	0	0	0	0	0	0	3.92631	3	1	0	2	0
1	62	1	0	2	0	0	0	0	0	1	1	3.32795	3	1	0	1	0
0	66	0	0	4	1	0	0	0	0	0	0	4.04917	2	1	0	1	0
1	62	1	0	1	0	0	0	0	0	1	1	4.38054	2	1	0	2	0
0	48	1	0	3	0	0	0	0	0	0	0	6.24099	3	1	0	2	0
0	69	1	0	1	0	0	0	0	0	0	0	5.34866	2	1	0	1	0
1	62	1	0	1	0	0	0	0	0	1	1	6.57765	3	1	0	1	0
0	60	1	0	4	0	0	0	0	0	1	0	4.37207	2	1	0	2	0
1	50	1	0	4	0	0	0	0	0	1	1	4.26846	3	0	0	1	0
1	45	1	0	2	0	0	0	0	0	1	1	5.01475	2	1	0	1	0
0	46	1	0	2	0	0	0	0	0	1	0	2.94539	2	1	0	2	0
1	46	1	0	3	0	0	0	0	0	1	1	4.76737	3	1	0	1	0
1	48	1	0	2	0	0	0	0	0	1	0	2.25898	3	1	0	2	0
0	72	1	0	2	1	0	0	0	0	0	0	7.59515	2	0	0	1	1
1	78	1	0	1	0	0	0	0	0	0	1	5.07282	2	0	0	2	0
1	60	1	0	3	0	0	0	0	0	0	0	5.20482	3	1	0	1	0
0	53	1	0	1	0	0	0	0	0	0	0	4.62606	2	1	0	2	0
0	50	1	0	1	0	0	0	0	0	0	1	5.22951	3	0	1	1	0
1	50	1	0	1	1	0	0	0	0	1	0	4.75786	3	0	0	2	0
0	68	1	0	1	0	0	0	0	0	0	0	6.08191	2	0	0	1	0
1	73	1	0	2	1	0	0	0	0	0	1	3.72903	2	1	0	1	0
1	60	1	0	1	0	0	0	0	0	0	0	3.17454	3	0	0	2	0
0	78	0	0	3	0	0	0	0	0	0	0	4.14972	2	0	0	3	0
0	51	1	0	2	0	0	0	0	0	0	0	9.42527	2	1	0	2	1
0	53	1	0	4	0	0	0	0	0	0	0	5.76051	2	1	0	2	0
1	55	1	0	3	0	0	0	0	0	1	0	4.72516	3	1	0	1	0
1	69	1	0	2	0	0	0	0	0	0	1	2.39582	3	0	0	2	0
0	66	1	0	2	0	0	0	0	0	0	0	5.78799	3	0	0	2	0
0	52	1	0	2	1	1	0	0	0	0	0	4.30125	2	1	0	2	0
0	63	1	0	2	0	0	0	0	0	0	0	4.65812	1	1	1	1	0
1	55	1	0	2	0	0	0	0	0	1	0	3.46518	3	1	0	1	0
0	65	1	0	2	1	1	0	1	0	0	0	5.53534	2	1	1	1	0
1	67	1	0	2	0	0	0	0	1	0	0	4.93966	2	1	1	2	0
0	49	1	0	2	0	0	0	0	0	1	0	5.32189	2	1	1	2	0
0	65	1	0	2	0	0	0	1	0	0	0	6.95358	3	0	0	1	0
1	67	1	0	2	1	0	0	0	0	0	0	5.65891	4	0	0	2	0
1	68	1	0	2	0	0	0	0	0	0	1	4.75461	2	0	0	1	0
0	63	1	0	1	1	0	0	0	0	0	0	4.28242	2	0	0	2	0
0	52	1	0	2	0	0	0	0	1	0	0	2.50401	3	0	1	3	0
1	59	1	0	3	1	0	0	0	0	0	0	3.81455	2	0	0	1	0
0	57	1	0	2	0	0	0	0	0	0	0	5.33514	3	1	0	1	0
0	72	1	0	2	0	0	0	0	0	0	0	5.7675	3	1	0	2	0
1	78	1	0	2	1	1	0	0	1	0	1	6.53751	3	1	0	3	0
0	49	1	0	2	0	0	0	1	0	0	0	5.57761	2	1	1	1	0
1	54	1	0	2	0	0	0	0	0	0	0	7.21018	3	1	0	2	0
1	52	1	0	3	0	0	0	0	0	0	1	4.52398	3	1	0	2	0
1	49	1	0	2	0	0	0	0	0	0	1	4.46034	3	1	0	1	0
1	48	1	0	1	0	0	0	0	0	1	1	3.19576	2	0	0	1	0
1	70	0	0	2	0	0	0	0	0	0	1	4.44109	3	1	0	2	0
1	54	1	0	2	0	1	0	0	0	1	1	5.01908	3	1	1	2	0
0	49	1	0	4	0	0	0	0	0	1	0	5.75187	3	0	0	1	0
0	45	1	0	1	0	0	0	0	0	0	0	4.94953	3	1	0	3	0
0	46	1	0	4	0	0	0	0	0	1	0	5.864	3	1	0	3	0
0	45	1	0	2	0	0	0	0	0	0	0	4.46034	3	0	0	3	0
1	47	1	0	4	0	0	0	0	0	1	1	4.00307	3	1	0	3	0
0	45	1	0	4	0	0	0	0	0	1	0	4.31715	3	1	0	2	0
1	50	1	0	2	0	0	0	0	0	1	1	4.28642	3	0	0	2	0
1	53	1	0	3	0	0	0	0	0	1	0	3.09134	2	1	0	2	0
1	52	1	0	2	0	0	0	0	0	1	1	5.14811	2	0	0	2	0
0	66	1	0	1	1	0	0	0	0	0	0	4.76001	2	1	0	1	0
1	74	1	0	2	0	0	0	0	0	1	1	1.93953	2	1	0	1	0
1	56	1	0	4	1	0	0	0	0	1	1	2.63931	3	0	0	2	0
0	64	0	0	4	0	0	0	0	0	0	0	5.74379	2	1	0	3	0
1	68	1	0	2	0	0	0	0	0	1	1	3.40294	2	1	0	1	0
1	58	1	0	1	0	0	0	0	0	1	1	2.55058	2	1	0	1	0
1	67	1	0	2	0	0	0	0	0	1	1	2.64156	2	0	0	2	0
0	68	0	0	4	0	0	0	0	0	0	0	5.4526	2	0	1	1	0
1	52	1	0	4	0	0	0	0	0	0	1	4.10285	3	0	0	1	0
1	61	1	0	2	1	0	0	0	0	1	0	5.94907	2	1	0	2	0
0	63	1	0	4	0	1	0	0	0	1	0	5.5676	3	1	0	2	0
1	65	1	0	1	1	0	0	0	0	0	0	4.88437	2	1	0	1	0
0	65	1	0	2	0	0	0	0	0	0	0	4.93108	3	0	1	2	0
1	70	1	0	4	0	0	0	0	0	1	1	2.59216	2	1	0	1	0
1	66	1	0	1	1	0	0	0	0	0	0	5.08019	3	0	0	2	0
1	49	1	0	1	0	0	0	0	0	0	1	3.77041	2	1	0	1	0
0	47	1	0	2	0	0	0	0	0	0	0	4.3115	3	0	0	3	0
1	51	1	0	2	0	0	0	0	0	0	0	3.44168	3	1	0	1	0
0	48	1	0	1	0	0	0	0	0	0	0	3.93584	3	1	0	2	0
1	52	1	0	1	0	0	0	0	0	1	0	4.94843	3	1	0	2	0
1	53	1	0	2	1	0	0	0	0	1	1	3.13624	2	0	0	2	0
0	49	1	0	2	0	0	0	0	0	0	0	4.42547	2	1	0	1	0
0	45	1	0	3	0	0	0	0	0	0	0	4.7429	3	1	1	2	0
1	45	1	0	4	0	0	0	0	0	1	0	5.27286	3	1	0	2	0
1	48	1	0	3	0	0	0	0	0	1	1	3.01807	2	1	0	3	0
0	73	0	1	1	1	0	0	0	0	0	0	4.18067	3	0	1	1	0
1	48	1	1	4	1	0	0	0	0	0	1	4.56404	2	1	0	1	0
0	50	1	1	3	0	0	0	0	0	0	0	5.07888	2	0	1	2	0
1	55	1	1	4	0	1	0	0	0	0	0	5.63631	3	1	0	1	0
0	50	1	1	1	0	0	0	0	0	0	0	5.02053	2	1	0	1	0
0	66	1	1	3	0	0	0	1	0	1	0	4.81728	3	0	0	2	0
1	51	1	1	2	0	0	0	0	0	1	1	4.16407	2	1	1	1	0
0	68	1	1	1	0	0	0	0	0	0	0	5.09213	1	1	0	1	0
1	47	1	1	4	0	0	0	0	0	0	0	4.17327	3	1	0	1	0
0	59	0	1	1	1	0	0	0	0	0	0	5.25597	2	0	0	2	0
0	47	0	1	3	0	0	0	0	0	0	0	5.31213	3	0	0	3	0
0	47	1	1	2	0	0	0	0	0	0	0	4.19804	3	0	0	2	0
1	49	1	1	3	0	0	0	0	0	1	1	4.4324	3	1	0	1	0
0	47	1	1	2	0	0	0	0	0	0	0	3.46478	3	0	0	2	0
1	46	1	1	4	0	0	0	0	0	0	1	3.41201	3	0	0	2	0
1	66	1	1	2	1	0	0	0	1	0	0	5.68491	2	1	1	2	0
0	69	1	1	4	0	0	0	0	0	0	0	5.377	3	0	0	2	0
1	70	1	1	1	0	0	0	0	0	1	1	5.06938	3	0	0	2	0
1	63	1	1	3	0	0	0	0	0	1	0	2.79305	2	0	0	2	0
0	69	1	1	1	0	0	0	0	0	0	0	4.49871	3	0	0	3	0
1	60	1	1	4	0	0	0	0	0	0	0	2.95024	2	0	0	3	1
0	49	1	1	3	0	0	0	0	0	0	0	6.752	2	1	0	1	0
1	73	1	1	1	0	0	0	0	0	0	0	3.48682	2	0	0	2	0
1	52	1	1	3	0	0	0	0	0	1	1	2.55908	4	0	0	2	0
1	73	1	1	2	0	0	0	0	0	0	0	3.32468	4	0	1	1	0
1	52	1	1	3	0	0	0	0	0	1	0	4.91587	2	0	0	2	0
0	46	1	1	2	0	0	0	0	0	1	0	4.28667	3	0	0	2	0
1	51	1	1	3	0	0	0	0	0	0	0	3.35298	3	0	0	2	0
1	48	1	1	1	0	0	0	0	0	1	1	5.40116	2	1	1	1	0
0	65	1	0	2	0	0	0	0	0	0	0	6.22125	3	0	1	2	0
1	68	1	0	3	0	0	0	0	0	1	1	3.73923	3	1	0	2	0
1	56	1	0	3	0	0	0	0	0	1	0	3.05427	2	1	0	1	0
0	58	1	0	2	0	0	0	0	0	0	0	4.0203	2	1	0	1	0
1	58	1	0	2	0	0	0	0	0	0	1	3.53046	2	1	1	2	0
1	61	1	0	3	0	0	0	0	0	1	0	6.38352	3	1	0	1	0
0	73	0	0	1	0	0	0	0	0	0	0	3.89725	2	0	0	1	0
1	60	1	0	1	0	0	0	0	0	0	0	2.47253	2	1	0	2	0
1	61	1	0	1	1	0	0	0	0	0	1	4.39775	2	1	0	2	0
0	59	1	0	2	0	1	0	0	0	0	0	2.99415	2	0	0	3	0
0	52	1	0	1	0	0	0	0	0	0	0	4.38385	3	1	0	1	0
1	55	1	0	4	0	0	0	0	0	1	1	4.12161	2	1	1	2	0
1	61	1	0	2	0	0	0	0	0	0	0	4.44664	2	0	0	2	0
0	48	1	0	4	1	0	0	0	0	1	1	5.52689	2	1	0	1	0
0	46	1	0	2	0	0	0	0	0	0	0	5.18503	2	0	0	2	0
1	47	1	0	1	0	0	0	0	0	1	1	4.35132	2	0	0	1	0
1	45	1	0	1	0	0	0	0	0	1	1	3.59528	2	1	0	1	0
0	61	1	1	1	0	1	0	1	0	0	0	11.6171	2	0	0	1	0
1	57	1	1	1	0	0	0	0	0	1	1	5.02803	3	1	0	1	0
0	69	1	1	3	0	0	0	0	0	0	1	3.87451	3	1	1	2	0
1	66	0	1	1	0	0	0	0	0	1	1	2.35992	2	0	0	1	0
1	62	1	1	1	1	0	0	0	0	1	0	5.77621	3	1	1	2	0
1	66	1	1	1	0	0	0	0	0	0	1	5.02785	2	1	0	1	0
0	64	1	1	2	1	1	0	0	0	0	0	7.12469	3	1	0	1	0
1	68	1	1	1	1	1	0	0	0	0	0	4.15225	3	0	0	2	0
0	82	0	1	4	0	0	0	0	0	0	0	7.88103	3	1	1	1	0
0	64	1	1	2	0	1	0	0	0	0	0	3.47435	3	0	1	1	0
0	61	1	1	1	0	0	0	0	0	0	0	6.06465	2	0	1	1	0
0	45	1	1	3	0	0	0	0	0	1	0	4.4772	3	0	0	3	0
1	60	1	1	4	0	0	0	0	1	1	1	2.89975	4	1	0	2	0
1	82	1	1	1	1	1	0	0	0	0	0	4.86693	2	0	0	2	0
0	61	1	1	2	0	0	0	0	0	0	0	5.19263	2	0	0	1	0
1	57	1	1	2	0	0	0	0	0	1	1	3.44791	3	0	0	2	0
0	62	1	1	3	0	0	0	0	0	1	0	2.86876	2	0	0	1	0
1	49	1	1	1	1	0	0	0	0	1	1	4.7187	3	1	0	2	0
0	49	1	1	1	0	0	0	0	0	0	0	4.3051	3	1	0	2	0
1	61	1	1	1	0	0	0	0	0	1	1	4.95845	3	0	0	2	0
0	59	1	1	2	1	0	0	0	0	1	0	4.64596	2	0	1	2	0
1	45	1	1	1	0	0	0	0	0	1	1	4.22885	2	0	0	1	0
1	60	1	1	1	0	0	0	1	0	1	0	4.00709	3	1	0	2	0
0	52	1	1	2	1	0	0	0	0	0	0	6.20877	2	0	0	2	0
0	68	0	1	1	0	0	0	0	0	1	0	4.85114	1	1	0	2	0
1	68	1	1	4	0	1	0	0	0	1	0	4.92504	3	1	0	2	0
0	67	1	1	4	1	1	0	0	0	0	0	6.34603	2	1	1	1	0
1	63	1	1	4	0	0	0	0	0	1	1	3.37572	3	0	0	2	0
0	63	1	1	2	0	1	0	1	0	1	0	6.01986	3	1	1	1	0
0	51	1	1	1	0	0	0	0	0	0	0	4.44178	2	0	1	1	0
1	61	1	1	3	0	0	0	0	0	1	0	4.82032	4	0	1	1	0
0	59	1	1	2	0	0	0	1	0	0	0	6.59322	2	0	1	1	0
1	68	0	1	2	1	0	0	0	0	0	1	4.18045	3	0	0	1	0
0	62	1	1	1	0	0	0	0	0	0	0	5.6452	3	0	0	2	0
1	64	1	1	1	0	0	0	0	0	1	0	3.94748	2	0	0	2	0
1	71	1	1	1	0	0	0	0	0	1	0	3.24016	2	0	0	1	0
1	72	0	1	2	0	0	0	1	0	1	0	5.45671	2	1	0	2	0
0	52	1	1	2	0	0	0	0	0	0	0	5.61868	2	1	1	1	0
1	59	1	1	1	0	0	0	0	0	1	1	2.78068	3	0	0	1	0
0	50	1	1	3	0	0	0	0	0	1	0	4.5514	2	1	0	2	0
1	60	1	1	2	0	0	0	0	0	1	1	3.50404	2	0	0	1	0
0	58	1	1	2	0	0	0	0	0	1	0	4.87778	3	1	0	2	0
0	52	1	1	4	0	0	0	0	0	0	0	4.14362	2	0	0	1	0
1	68	1	1	1	0	0	0	0	0	1	0	3.83498	3	1	0	1	0
1	70	1	1	1	1	0	0	0	0	1	1	3.63332	3	1	0	2	0
1	67	1	1	1	1	0	0	0	0	1	1	4.08477	3	0	0	1	0
1	67	1	1	2	0	0	0	0	0	1	1	4.3937	2	0	0	1	0
0	65	1	1	1	0	1	0	0	0	0	0	4.16698	3	1	1	1	0
0	49	1	1	1	0	0	0	0	0	0	0	4.91587	3	1	0	2	0
1	47	1	1	2	0	0	0	0	0	0	0	4.80428	3	0	0	2	1
0	59	1	1	2	1	0	0	0	0	0	0	3.71372	2	1	0	1	0
1	62	1	1	3	1	0	0	0	0	1	0	3.05254	3	1	0	1	0
1	60	1	1	2	0	0	0	0	0	1	1	6.9914	2	0	0	2	0
1	78	1	1	1	0	0	0	0	1	1	0	3.35272	2	1	0	1	0
0	78	1	1	2	1	0	0	0	1	0	0	3.4809	3	0	1	1	0
1	64	1	1	4	0	1	0	1	0	0	0	5.73783	2	1	0	2	0
1	67	0	1	1	1	0	0	0	0	1	0	3.40869	2	1	1	1	1
1	63	1	1	3	0	0	0	0	1	0	0	7.10057	2	0	1	2	0
1	52	1	1	4	0	0	0	0	0	1	1	5.73886	2	1	0	1	0
1	69	1	1	3	0	0	0	0	0	1	1	3.37613	2	0	1	1	0
1	60	1	1	4	0	0	0	0	0	1	0	3.70088	2	0	0	2	0
0	61	1	1	4	0	0	0	0	0	1	0	3.9879	2	1	0	1	0
0	65	1	1	1	0	0	0	0	0	0	0	5.58847	2	1	1	1	0
1	65	1	1	1	1	0	0	0	0	1	1	3.70994	2	1	1	1	1
1	64	1	1	3	0	0	0	0	0	1	0	1.94021	2	1	1	2	0
1	63	0	1	4	0	0	0	0	0	1	1	2.76452	3	0	0	2	0
1	66	1	1	1	0	0	0	0	0	0	1	2.30668	2	0	0	1	1
0	52	1	1	3	0	1	0	0	0	0	0	4.74369	3	0	0	2	0
1	58	1	1	1	0	0	0	0	0	0	0	3.68285	2	0	0	2	0
1	52	1	1	2	0	0	0	0	0	1	1	2.97664	3	1	0	2	0
0	50	1	1	4	0	0	0	0	0	0	0	5.39113	2	1	1	2	1
0	48	1	1	1	0	0	0	0	0	1	0	4.10255	2	1	1	1	0
1	53	1	1	3	0	0	0	0	0	1	1	5.03196	2	1	1	1	1
0	68	0	1	2	0	0	0	0	0	1	0	5.18755	3	1	1	1	0
1	69	1	1	2	1	0	0	0	0	1	0	6.18263	3	0	0	1	1
1	69	1	1	1	0	0	0	0	0	1	1	5.93306	3	0	0	2	0
1	63	1	1	2	0	0	0	0	0	1	0	1.54591	2	1	0	2	0
0	49	1	1	4	0	0	0	0	0	0	0	4.85256	3	0	0	1	1
1	49	1	1	3	0	0	0	0	0	1	0	3.66293	3	0	0	1	0
1	48	1	1	1	0	0	0	0	0	1	1	3.75076	2	1	1	3	0
1	62	1	0	4	0	0	0	0	0	0	1	3.69944	2	1	0	1	0
0	63	1	0	3	1	1	0	1	0	0	0	6.36991	4	1	1	2	0
0	50	1	0	3	0	0	0	0	0	1	0	3.55626	2	1	0	2	0
1	56	1	0	1	0	0	0	0	0	1	1	4.46484	3	0	0	1	1
0	71	0	0	4	0	0	0	1	0	0	0	3.37094	2	1	0	1	0
1	59	1	0	4	0	0	0	0	0	1	0	4.0376	3	1	0	1	0
0	58	1	0	1	0	0	0	0	0	0	0	4.6765	3	1	0	2	0
0	64	1	0	2	0	0	0	0	0	0	0	6.24893	2	1	0	2	0
1	61	1	0	4	0	0	0	0	0	1	1	4.59878	3	1	0	2	0
0	57	1	0	2	0	0	0	0	0	1	0	5.31657	3	1	0	1	0
1	63	1	0	3	1	0	0	1	0	1	1	4.80413	2	1	0	1	1
1	78	1	0	1	1	1	0	0	0	1	0	11.1474	2	1	0	2	0
0	51	1	0	2	0	0	0	0	0	0	0	10.8145	2	1	0	2	1
0	57	1	0	1	0	0	0	0	0	0	0	4.60905	3	1	0	2	0
1	51	1	0	3	0	1	0	0	0	0	0	4.80472	2	1	0	2	0
1	49	1	0	2	0	0	0	0	0	0	1	4.50776	2	1	0	2	1
0	49	1	0	3	0	1	0	0	0	0	0	5.70377	2	1	1	2	0
1	47	1	0	1	0	0	0	0	0	1	0	5.05491	2	1	0	3	0
0	48	1	0	3	0	0	0	0	0	1	0	4.54203	4	1	0	1	0
1	45	1	0	1	0	0	0	0	0	1	0	4.91587	2	1	0	2	0
0	45	1	0	1	0	0	0	0	0	0	0	3.32142	2	1	0	1	1
1	59	1	0	2	0	0	0	0	0	1	1	4.39601	2	1	0	1	0
1	47	1	0	2	0	0	0	0	0	1	1	4.46764	2	0	0	2	0
1	45	1	0	3	0	0	0	0	0	0	0	4.37407	4	1	0	2	0
1	58	1	0	3	0	0	0	0	0	1	0	5.05494	2	1	0	1	1
0	60	1	0	1	0	0	0	0	0	0	0	5.45836	2	1	0	1	0
1	47	1	0	4	0	0	0	0	0	0	1	3.52917	3	1	0	2	0
1	53	1	0	1	1	1	0	0	0	1	1	7.09942	3	1	0	2	0
0	52	1	0	1	0	0	0	0	0	1	0	3.96212	2	1	1	1	0
0	49	1	0	2	0	0	0	0	0	1	0	4.89899	2	1	0	2	0
1	68	1	0	1	1	0	0	1	1	0	0	3.09602	2	1	0	1	1
1	52	1	0	2	1	0	0	0	0	1	1	5.95097	3	1	0	2	0
0	48	1	0	2	0	0	0	0	0	0	0	3.34123	2	1	0	3	0
0	69	1	0	3	0	0	0	0	0	0	0	3.10752	3	1	0	1	0
1	60	1	0	1	1	1	0	0	0	0	0	6.54542	2	1	0	2	1
0	59	1	0	2	0	0	0	0	0	0	0	5.87625	3	1	0	1	0
0	52	1	0	3	0	0	0	0	0	0	0	7.18346	2	1	0	1	0
1	51	1	0	1	0	0	0	0	0	1	1	5.37945	3	1	0	2	0
1	60	1	0	1	0	0	0	0	0	1	1	3.85283	2	1	0	2	1
0	50	1	0	3	0	0	0	0	0	1	0	3.32201	2	1	0	2	1
1	53	1	0	2	0	0	0	0	0	1	0	4.60333	2	1	0	3	0
1	62	1	0	4	0	0	0	0	0	0	1	3.63968	4	1	0	1	0
1	51	1	0	3	0	0	0	0	0	0	0	3.74897	2	1	0	1	0
0	53	1	0	1	0	0	0	0	0	0	0	5.97592	4	0	0	1	1
1	51	1	0	2	0	0	0	0	0	1	1	3.80622	2	1	0	1	0
1	76	1	1	1	0	0	0	0	0	0	0	3.02525	2	0	0	2	0
0	73	0	1	3	0	0	0	0	0	0	0	3.80701	2	0	1	2	0
0	86	0	1	2	0	0	0	0	0	1	0	3.86854	2	1	0	1	0
0	75	1	1	1	0	0	0	0	0	0	0	3.82218	2	1	0	2	0
1	61	1	1	3	0	0	0	0	0	1	1	2.70158	2	0	0	2	0
1	58	0	1	2	1	0	0	1	0	0	1	4.89724	2	0	0	1	0
1	63	1	1	1	0	0	0	0	0	0	1	3.95885	3	1	0	1	0
1	62	0	1	3	1	0	0	0	0	0	1	1.55249	2	1	0	1	0
1	69	1	1	1	0	0	0	0	0	1	1	4.09331	3	1	0	1	0
0	65	1	1	4	0	0	0	0	0	0	0	5.02003	2	0	0	2	1
0	48	1	1	3	0	0	0	0	0	0	0	6.34832	2	1	1	3	0
1	51	1	1	3	0	0	0	0	0	0	0	5.07282	2	1	0	1	0
1	63	1	1	1	0	0	0	0	0	0	1	3.75842	4	1	0	1	0
1	60	1	1	4	1	0	0	0	0	1	1	4.35168	3	0	0	3	0
1	60	1	1	4	0	0	0	0	0	0	1	5.56575	2	1	0	1	0
1	62	1	1	1	0	0	0	0	0	1	1	4.41895	3	1	1	3	0
1	53	1	1	2	1	0	0	0	0	0	1	10.1262	4	1	0	1	0
1	62	1	1	3	0	0	0	0	0	1	1	4.70667	4	1	0	1	0
1	51	1	1	2	0	0	0	0	0	1	1	3.38294	3	1	0	2	0
0	47	1	1	3	0	0	0	0	0	0	0	6.44562	2	0	0	1	0
0	61	1	1	1	0	1	0	0	0	0	0	6.02678	2	0	0	3	1
1	52	1	1	2	0	0	0	0	0	0	1	2.46698	3	1	0	1	0
0	50	1	1	4	1	0	1	0	0	0	0	6.50826	2	1	0	2	0
0	48	1	1	1	0	0	0	0	0	0	0	4.19765	2	1	1	2	1
1	48	1	1	4	0	0	0	0	0	0	0	4.52527	3	1	0	1	0
0	47	1	1	2	0	0	0	0	0	0	0	2.9111	2	0	0	1	0
1	45	1	1	4	0	0	0	0	0	1	0	4.0122	2	1	0	1	0
0	58	1	0	4	0	0	0	0	0	0	0	6.68767	2	1	0	2	0
0	73	0	0	3	0	1	0	0	0	0	0	5.95317	2	1	1	1	0
1	61	1	0	3	1	0	0	0	0	0	1	3.04878	3	1	1	1	0
0	60	1	0	1	1	0	0	0	0	0	0	7.5495	4	1	0	1	1
1	67	1	0	1	1	0	0	0	0	0	0	4.91058	2	1	1	2	0
1	72	1	0	2	1	0	0	0	0	0	0	3.91077	3	0	0	3	0
0	66	1	0	4	1	0	0	0	0	0	0	4.95698	4	0	0	3	0
0	64	1	0	4	0	0	0	1	0	0	0	6.66234	3	0	0	1	0
0	47	1	0	1	0	0	0	0	0	0	0	4.99704	3	0	1	2	1
1	64	1	0	2	0	0	0	0	0	0	0	5.24492	2	0	0	2	0
1	47	1	0	1	0	0	0	0	0	1	1	3.52261	2	1	0	2	0
0	45	1	0	2	0	0	0	0	0	0	0	4.40849	3	1	0	1	0
0	76	0	0	2	1	0	0	0	0	0	0	6.0942	2	1	0	2	1
0	52	1	0	2	0	0	0	0	0	0	0	5.5525	4	1	0	1	0
0	75	1	0	4	0	0	0	0	0	0	0	4.26939	4	0	0	1	0
0	58	1	0	2	0	0	0	0	0	1	0	3.3588	2	1	0	2	0
1	77	0	0	2	1	0	0	0	0	0	0	4.64815	2	1	0	1	0
0	64	1	1	3	1	0	0	0	0	0	0	8.41018	2	0	0	1	1
1	64	0	1	1	1	0	0	0	0	1	1	3.10445	2	0	0	2	0
0	75	1	1	1	0	0	0	1	0	0	0	2.81916	3	0	0	1	0
0	53	1	1	1	0	0	0	0	0	0	0	4.15848	3	1	0	1	0
1	70	1	1	1	0	0	0	0	0	1	1	2.37256	2	0	0	1	0
1	70	0	1	2	0	0	0	0	0	0	0	5.68834	2	0	0	2	1
1	62	1	1	2	0	0	0	0	0	1	1	3.33457	2	0	0	1	0
0	47	1	1	1	0	0	0	0	0	1	0	5.66338	1	1	1	2	0
1	61	1	1	2	0	0	0	0	0	1	1	4.341	2	1	0	2	0
0	50	1	1	3	0	0	0	0	0	0	0	3.52603	2	0	0	2	0
1	83	1	1	1	1	1	0	0	0	0	0	3.1632	3	0	0	2	0
1	58	1	1	1	0	0	1	0	0	0	0	1.48739	3	0	0	1	0
1	64	1	1	3	0	0	0	0	0	1	1	5.33279	3	1	0	3	0
1	66	1	1	1	0	0	0	0	0	0	0	6.14227	2	0	0	2	0
0	60	1	1	2	0	0	0	1	0	1	0	5.40321	4	1	1	2	0
1	62	1	1	3	1	0	0	0	0	1	1	3.15783	4	0	0	1	0
1	53	1	1	1	0	0	0	0	0	1	1	4.82705	4	1	0	1	0
0	65	1	1	4	0	0	0	0	0	0	0	4.3865	4	0	1	2	0
1	66	1	1	1	1	0	0	1	0	0	0	5.75833	4	0	0	3	1
0	60	1	1	1	1	1	0	1	0	0	0	5.52189	2	0	0	2	0
1	60	1	1	2	0	0	0	0	0	1	1	2.80539	2	1	0	1	0
1	59	1	1	1	0	0	0	0	0	1	1	4.12513	3	1	0	3	0
1	72	0	1	3	0	0	0	0	0	1	1	2.60359	4	0	0	2	0
1	80	1	1	1	1	0	0	0	0	1	1	2.86971	2	1	1	1	0
0	74	0	1	1	0	0	0	0	0	0	0	4.30827	4	1	0	2	0
1	73	1	1	1	0	0	0	0	0	0	1	4.58228	3	0	0	3	0
0	60	1	1	4	0	0	0	0	0	1	0	4.68973	2	1	0	2	0
1	56	1	1	2	0	0	0	0	0	0	0	2.56502	2	0	0	1	1
0	51	1	1	2	0	0	0	0	0	0	0	5.26014	2	0	1	1	0
1	45	1	1	1	0	0	0	0	0	1	1	2.81292	2	1	1	2	0
1	65	1	1	1	0	0	0	0	0	1	1	4.02089	4	1	1	2	0
1	56	1	1	2	0	0	0	0	0	0	1	2.66065	2	0	0	1	0
0	73	0	1	1	0	0	0	1	0	1	1	4.0415	3	1	0	2	0
1	80	0	1	3	1	0	0	0	0	0	1	5.28572	2	1	0	3	1
1	68	1	1	1	0	0	0	0	0	0	1	4.82357	1	1	1	1	0
0	77	1	1	4	1	0	0	1	0	0	0	8.73198	3	1	1	1	0
1	74	1	1	2	1	0	0	1	0	0	0	5.02394	4	1	0	1	0
1	57	1	1	1	0	0	0	0	0	0	1	3.39373	2	1	0	2	1
0	57	1	1	2	0	0	0	0	0	1	0	6.53745	3	1	1	1	0
0	71	1	1	3	1	0	0	0	0	1	0	4.60552	4	0	0	2	1
1	75	1	1	1	0	0	0	0	0	1	1	3.75921	3	0	0	3	0
0	65	1	1	3	0	1	0	1	0	1	0	5.51907	2	1	1	2	0
1	52	1	1	4	0	0	0	0	0	1	1	4.10116	3	1	0	1	0
1	70	1	1	3	0	1	0	0	0	1	1	3.48502	3	0	0	2	0
1	64	1	1	1	0	0	0	1	0	0	0	2.8963	3	0	1	1	0
0	58	0	1	3	1	0	0	1	0	0	0	4.28717	4	0	1	2	0
1	47	1	1	1	1	0	0	0	0	1	0	5.03251	3	1	1	1	1
0	47	1	1	1	1	0	0	1	0	0	0	5.54864	4	0	1	2	0
1	64	1	1	1	1	0	0	0	0	0	0	6.28274	3	1	0	1	0
0	54	1	1	4	1	0	0	1	0	0	0	5.14332	2	1	1	2	0
1	50	1	1	2	1	0	0	0	0	0	0	3.39188	2	1	0	2	0
1	51	1	1	1	0	0	0	0	0	0	0	4.71861	2	1	1	2	0
0	63	0	1	1	1	0	0	1	0	0	0	4.98376	3	0	0	2	0
0	69	0	1	1	1	0	0	0	0	0	0	7.57837	2	1	0	3	1
0	60	1	1	3	1	0	0	0	0	0	0	3.63603	1	0	1	2	0
1	63	0	1	1	1	0	0	0	1	0	0	2.60319	2	1	1	2	0
1	53	1	1	2	0	0	0	0	0	1	0	4.34176	3	1	1	3	0
1	78	1	1	2	0	0	0	0	0	0	0	3.42635	3	0	0	2	0
1	75	0	1	2	1	0	0	1	0	0	0	3.01177	3	1	1	2	0
0	48	1	1	1	1	0	1	0	0	0	0	3.2875	2	0	1	2	0
1	49	1	1	4	0	0	0	0	0	0	0	4.89333	3	1	0	2	0
0	56	1	1	1	0	0	0	0	0	0	0	4.7245	3	1	1	2	0
0	47	1	1	2	0	0	0	0	0	0	0	2.79823	2	0	1	3	1
0	65	0	1	1	0	0	0	1	0	0	0	4.0851	3	0	0	2	0
1	62	1	1	1	0	0	0	0	0	0	0	6.13525	3	0	0	3	0
1	63	1	1	1	0	0	0	0	0	0	0	2.55043	4	1	0	2	0
0	69	0	1	3	1	0	0	0	0	0	0	4.13258	3	0	0	1	0
0	62	0	1	1	0	0	0	0	0	0	0	3.73714	3	0	1	1	0
0	48	1	1	1	0	0	0	0	0	0	0	3.34759	3	0	0	2	0
1	47	1	1	1	0	0	0	0	0	0	0	6.71192	1	0	0	3	0
0	54	0	1	4	1	0	0	0	0	0	0	4.40045	3	0	0	1	0
0	49	1	1	4	0	0	0	0	0	0	0	5.79769	2	0	1	2	0
1	49	1	1	2	0	0	0	0	0	1	0	3.21899	1	0	1	2	0
1	47	1	1	3	0	0	0	0	0	0	0	2.74174	3	1	0	3	1
1	48	1	1	2	0	0	0	0	0	0	0	3.42454	3	0	0	1	0
1	77	1	0	2	1	0	0	0	0	0	0	5.425	3	1	0	1	0
0	52	1	0	4	0	0	0	0	0	0	0	4.75695	3	1	0	1	0
1	51	1	0	4	0	0	0	0	0	1	1	5.5074	2	0	1	2	0
0	49	1	0	3	0	0	0	0	0	0	0	2.02023	2	0	1	1	0
1	59	1	0	2	0	0	0	0	0	0	0	4.67786	3	1	0	2	0
0	64	1	0	1	0	0	0	0	0	0	0	4.06008	3	1	0	1	0
0	58	1	0	4	0	0	0	0	0	0	0	2.99992	2	1	1	1	0
1	59	1	0	1	1	0	0	0	0	1	1	3.4667	3	1	0	1	0
0	60	1	0	1	0	0	0	0	0	0	0	3.65052	2	0	0	2	0
1	53	1	0	3	0	0	0	0	0	1	0	3.7177	4	0	0	1	0
0	52	1	0	4	0	0	0	0	0	0	0	3.22097	3	0	0	1	1
1	59	1	0	2	0	0	0	0	0	0	0	5.21061	3	1	0	1	0
1	71	1	0	1	0	0	0	0	0	0	0	5.17409	2	1	0	2	0
0	67	1	0	4	0	0	0	0	0	0	0	4.85384	2	1	0	2	1
1	59	1	0	1	1	0	0	1	0	1	0	4.20225	3	0	0	1	0
0	53	1	0	3	0	0	0	0	0	0	0	4.92374	2	1	0	1	0
1	59	1	0	3	0	0	0	0	0	1	0	6.51137	2	1	0	2	0
0	71	0	0	2	0	0	0	0	0	0	0	5.68355	3	1	0	2	0
0	46	1	0	1	0	0	0	0	0	1	0	3.71954	3	1	1	2	0
1	50	1	0	1	0	0	0	0	0	1	0	4.96695	3	1	0	2	0
0	47	0	0	2	0	0	0	0	0	0	0	4.88804	2	1	0	1	0
0	73	1	0	1	0	0	0	0	0	0	0	3.19663	3	0	0	1	0
0	53	1	0	3	0	0	0	0	0	0	0	4.2054	2	1	1	1	0
1	52	1	0	2	1	0	0	0	0	1	0	5.47906	3	1	0	2	0
0	48	1	0	2	0	0	0	0	0	1	0	3.60801	3	1	0	3	0
1	47	1	0	3	0	0	0	0	0	0	0	6.36404	3	0	1	3	0
0	68	1	0	1	0	0	0	0	0	1	0	5.04605	3	1	0	1	0
1	49	1	0	4	0	1	0	0	0	1	1	4.13739	3	1	0	1	1
1	48	1	0	1	0	0	0	0	0	1	0	3.34184	4	0	0	2	0
0	48	1	0	2	0	0	0	0	0	1	0	6.3584	2	1	1	2	0
1	65	1	1	4	1	0	0	0	0	1	0	3.55639	3	0	0	3	0
0	47	1	1	2	0	0	0	0	0	0	0	5.32228	2	1	0	2	1
0	58	1	1	2	0	0	0	0	0	0	0	5.40413	3	1	0	2	0
1	60	1	1	1	0	0	0	0	0	1	1	3.74016	2	0	0	1	0
0	65	1	1	1	0	0	0	0	0	0	0	5.08286	3	1	1	2	0
1	73	1	1	1	0	0	0	0	0	0	1	4.19655	2	1	0	2	0
0	68	1	1	2	1	0	0	0	0	1	0	4.23503	2	1	0	1	0
1	62	1	1	1	1	0	0	0	0	1	0	4.17782	2	0	0	2	0
1	61	1	1	2	0	0	0	0	0	1	0	3.91467	3	1	0	2	0
1	53	1	1	1	0	0	0	0	0	1	0	6.46095	2	0	0	2	0
0	58	1	1	1	0	0	0	0	0	0	0	3.39435	2	1	0	2	1
1	61	1	1	1	1	0	0	0	0	1	0	4.41051	2	0	0	1	0
1	46	1	1	3	0	0	0	0	0	1	0	4.5051	3	1	0	3	0
1	48	1	1	3	0	0	0	0	0	1	1	4.02537	2	1	1	2	0
0	46	1	1	1	0	0	0	0	0	0	0	4.4707	4	1	0	2	0
1	60	1	0	3	0	0	0	0	0	1	0	3.90764	2	1	0	2	1
0	50	1	0	3	0	0	0	0	0	0	0	7.3613	2	1	0	1	0
0	74	0	0	3	0	0	0	1	0	0	0	5.52184	2	0	0	3	0
0	65	1	0	3	1	0	0	0	0	0	0	4.72635	2	0	1	2	1
1	53	1	0	1	0	0	0	0	0	1	1	4.63242	3	1	0	2	0
1	53	1	0	1	0	0	0	0	0	1	1	3.87098	3	1	0	1	0
0	56	1	0	4	0	0	0	0	0	1	0	5.3856	2	1	1	2	0
1	54	1	0	2	0	0	0	0	0	1	0	4.29693	3	0	0	1	1
1	63	1	0	1	1	0	0	0	0	1	1	2.89637	2	0	1	2	0
1	50	1	0	2	0	0	0	0	0	1	1	2.29486	3	1	0	1	0
0	52	1	0	3	0	0	0	0	0	0	0	5.69134	3	1	0	2	1
1	74	1	0	2	0	0	0	0	0	0	0	3.06429	4	0	1	1	0
1	62	1	0	1	0	1	0	0	0	0	0	3.71897	2	0	0	1	1
1	53	1	0	3	0	0	0	0	0	1	0	4.97858	4	1	1	1	0
0	50	1	0	2	0	0	0	0	0	0	0	3.25121	3	0	0	1	0
1	59	1	0	1	0	0	0	0	0	0	1	3.70926	3	1	1	1	0
1	68	1	1	4	1	0	0	1	0	0	1	3.08662	2	0	0	3	0
0	51	1	1	1	0	0	0	0	0	0	0	4.45244	2	0	0	1	0
1	58	1	1	4	0	0	0	0	0	0	1	4.79704	2	1	0	2	0
1	65	1	1	4	0	0	0	0	0	0	1	3.19134	3	0	0	2	1
1	59	1	1	2	0	0	0	0	0	1	0	3.73385	2	1	0	2	0
0	67	1	1	3	0	0	0	0	0	0	0	3.11029	2	0	0	2	0
1	67	1	1	2	1	0	0	0	0	0	0	3.49393	1	0	0	3	0
1	63	0	1	4	0	0	0	0	0	1	1	4.09604	2	0	0	3	0
1	60	1	1	2	0	0	0	0	0	1	0	3.59765	3	0	0	2	0
1	79	1	1	1	0	0	0	1	0	0	0	2.68571	3	1	0	2	0
1	70	1	1	2	0	0	0	0	0	0	1	2.35521	2	0	0	2	0
1	62	1	1	3	0	0	0	0	0	1	1	3.2652	2	0	0	2	0
0	71	1	1	3	0	0	0	1	0	1	0	4.19362	2	1	0	1	0
0	62	1	1	3	0	0	0	0	0	0	0	4.64116	3	0	0	2	0
1	67	1	1	1	1	0	0	1	0	0	0	5.58746	2	0	0	1	1
1	55	1	0	3	0	0	0	0	0	0	1	5.59948	3	1	0	2	0
0	53	1	0	1	0	0	0	0	0	0	0	3.38264	2	1	0	1	0
1	65	1	1	2	0	0	0	0	0	0	1	2.2306	3	0	1	1	0
0	62	1	1	1	0	0	0	1	0	1	0	5.12785	2	0	1	2	0
0	59	1	1	4	0	0	0	0	0	0	0	4.78521	2	1	0	3	1
1	50	1	1	1	1	0	0	0	0	0	0	5.29197	2	1	1	2	0
1	72	1	1	2	0	0	0	0	0	1	1	4.59699	2	0	1	1	0
1	54	1	1	2	0	0	0	0	0	0	1	4.37337	3	0	1	2	0
1	69	1	1	1	0	0	0	0	0	1	1	2.4419	2	0	0	2	1
0	61	1	1	4	0	0	0	0	0	0	0	3.79587	3	0	0	1	0
1	62	1	1	1	1	1	0	1	0	0	0	2.74979	2	0	1	2	0
0	64	1	1	2	1	0	0	0	0	0	0	5.11934	3	1	0	1	0
1	71	1	1	1	0	0	0	0	0	0	1	2.97665	3	0	0	3	0
1	53	1	1	2	1	0	0	0	0	1	1	5.57	2	1	1	1	0
1	72	1	1	3	0	0	0	0	0	0	0	3.28354	3	0	0	1	0
0	71	1	1	1	0	0	0	0	0	0	0	6.27547	3	0	0	1	0
0	66	1	1	2	1	0	0	0	0	1	0	7.47669	2	1	1	2	0
1	71	1	1	1	0	0	0	0	0	0	0	4.38099	3	0	0	2	1
0	63	0	1	2	1	1	0	1	0	1	0	5.59748	2	1	1	2	0
1	57	0	1	1	0	0	0	0	0	0	0	2.97813	3	1	0	1	0
0	45	1	1	1	0	0	0	0	0	0	0	6.3711	3	0	0	2	0
1	45	1	1	2	0	0	0	0	0	1	1	3.62924	2	1	0	1	0
0	61	0	1	2	0	1	0	0	0	0	0	6.04456	2	1	1	1	0
0	79	1	1	3	0	0	0	0	0	0	0	5.99631	2	0	0	2	0
1	64	1	1	2	0	0	0	0	0	1	1	2.87091	3	0	0	1	0
1	57	1	1	2	0	0	0	1	0	1	0	6.52874	2	0	0	2	1
1	62	1	1	1	1	0	0	0	0	1	0	5.35927	2	1	0	2	0
0	59	1	1	2	0	0	0	0	1	0	0	5.73314	2	0	1	1	0
1	60	1	1	1	1	0	0	0	0	0	0	5.38167	2	1	0	2	0
0	57	1	1	2	0	0	0	0	0	0	0	5.24559	2	1	0	2	1
0	49	1	1	1	0	0	0	0	0	0	0	7.12179	2	1	0	1	0
1	51	1	1	3	0	0	0	0	0	1	1	3.63878	3	1	0	1	0
0	59	1	1	2	0	0	0	0	0	0	0	4.00457	2	1	0	3	0
0	55	1	1	3	0	0	0	0	0	1	0	3.6451	2	0	1	2	0
0	71	0	1	1	1	1	0	0	0	0	0	7.92935	3	0	0	1	0
0	52	1	1	1	0	0	0	0	0	0	0	7.2988	3	0	0	3	1
1	58	1	1	2	1	1	0	0	0	1	0	3.9556	3	1	0	1	0
0	57	0	1	1	0	0	0	0	0	0	0	4.97533	3	1	0	1	0
0	54	1	1	3	0	1	0	0	0	1	0	4.62901	3	1	0	1	0
1	69	1	1	3	0	0	0	0	0	0	0	5.33216	4	1	0	2	0
1	67	1	1	2	1	0	0	1	0	1	1	2.1479	2	0	0	1	0
1	56	0	1	1	1	0	0	0	1	0	1	3.28874	1	1	1	2	0
1	62	1	1	2	1	1	0	1	0	0	0	6.09061	2	1	0	2	0
0	59	1	1	2	1	0	0	0	0	0	0	6.97995	3	1	1	2	0
1	57	1	1	1	0	0	0	0	0	1	1	5.17802	2	1	0	2	0
0	60	1	1	1	0	0	0	0	0	0	0	4.05323	3	1	0	1	0
0	51	1	1	4	0	0	0	0	0	0	0	3.2819	1	0	0	3	0
0	72	1	1	2	1	0	0	1	0	0	0	10.8321	2	0	0	2	1
1	81	1	1	2	0	0	0	0	0	1	0	2.93108	3	0	0	2	1
1	51	1	1	2	0	0	0	0	0	0	0	6.7666	4	1	0	1	0
1	65	0	1	1	0	0	0	0	0	0	1	6.07209	2	1	1	2	0
1	63	1	1	1	0	0	0	0	0	1	0	5.50613	3	0	0	2	0
0	59	1	1	2	0	0	0	0	0	0	0	7.14934	3	0	0	1	1
1	67	1	1	4	0	0	0	0	0	1	0	3.15856	4	0	0	2	0
0	47	1	1	1	0	0	0	0	0	0	0	5.68342	1	1	0	1	0
1	58	1	1	4	0	0	0	0	0	1	1	3.73968	3	0	0	1	0
0	59	1	1	4	0	0	0	0	0	0	0	4.50349	3	0	0	2	0
1	59	1	1	1	0	0	0	0	0	1	0	4.58563	4	0	0	3	0
1	56	1	1	1	1	0	0	0	0	0	1	4.12068	2	0	0	1	0
1	50	1	1	3	0	0	0	0	0	1	0	2.63645	1	0	0	1	0
0	50	1	1	1	0	0	0	0	0	0	0	4.41661	1	0	0	2	0
1	53	1	1	3	1	0	0	1	0	1	1	3.68908	2	0	0	1	0
0	53	1	1	1	1	1	0	0	0	0	0	5.47615	4	0	1	1	0
1	48	1	1	3	0	0	0	0	0	1	1	3.05957	4	0	0	2	0
1	60	1	1	4	0	0	0	0	0	1	1	3.36999	2	0	0	2	0
0	62	1	1	4	1	0	0	1	1	0	0	5.12777	2	0	1	2	0
0	58	1	1	1	1	0	1	0	0	0	0	6.1126	2	0	1	2	0
1	56	1	1	1	0	0	0	0	0	0	1	3.62795	3	0	0	2	0
1	68	0	1	1	0	0	0	0	0	0	1	4.21503	3	0	0	2	0
0	48	1	1	1	0	0	0	0	0	0	0	5.28308	3	1	0	2	0
1	52	1	1	3	0	0	0	0	0	0	1	2.18576	1	0	0	2	0
0	61	0	1	1	0	0	0	0	0	0	0	6.39813	2	0	0	3	0
0	45	1	1	3	0	0	0	0	0	0	0	9.38985	3	0	0	2	1
1	47	1	1	4	0	0	0	0	0	0	0	3.25124	3	0	0	2	0
0	75	0	1	1	0	0	0	0	0	0	0	4.91056	2	1	0	1	0
0	61	1	1	2	0	0	0	0	0	0	0	4.32725	4	0	0	2	0
0	63	1	1	1	1	0	0	0	0	0	0	4.09842	3	1	0	1	0
1	59	1	1	1	1	0	0	0	0	1	1	3.33182	2	1	0	1	0
1	72	1	1	2	1	1	0	1	0	0	0	6.23635	2	1	0	1	1
0	66	1	1	3	0	0	0	0	1	0	0	6.20208	2	1	0	1	0
1	68	1	1	1	0	0	0	1	0	0	1	5.89709	4	1	1	2	0
1	53	1	1	2	1	0	0	0	0	0	1	5.94987	3	1	0	2	1
1	68	1	1	4	1	0	0	0	0	1	0	5.56368	2	1	0	1	0
0	70	1	1	2	0	1	0	0	0	0	0	5.70796	2	1	0	2	0
1	76	0	1	1	0	0	0	1	0	0	1	3.82772	1	1	0	1	0
0	62	1	1	3	0	0	0	0	0	1	0	4.6881	4	1	0	2	0
1	65	1	1	2	0	0	0	0	0	1	1	3.37549	2	1	0	1	0
0	46	1	1	2	0	0	0	0	0	0	0	3.26469	3	1	0	2	0
0	61	1	1	3	0	0	0	0	0	0	0	5.46541	3	1	0	1	0
1	63	1	1	4	1	1	0	1	0	0	0	3.40885	3	0	0	1	0
1	62	1	1	1	1	0	0	0	0	0	1	2.53296	3	1	0	2	1
0	58	1	1	2	1	0	0	0	0	0	0	6.28117	2	1	1	2	0
1	67	1	1	1	0	0	0	1	0	1	0	4.55261	2	0	0	1	0
0	61	1	1	2	1	0	0	1	0	0	0	3.51227	3	1	0	1	0
1	55	1	1	3	1	0	0	0	0	1	1	5.46402	2	0	0	2	0
1	52	1	1	1	0	0	0	0	0	1	1	3.52849	2	1	0	1	0
1	52	1	1	2	0	0	0	0	0	0	0	2.66745	2	0	0	1	0
0	64	1	1	4	1	1	0	0	0	0	0	7.60522	3	1	0	1	1
1	50	1	1	1	1	0	0	0	0	1	1	5.20357	3	1	0	1	0
1	53	1	1	2	0	0	0	0	0	1	1	4.36695	3	1	0	2	0
0	61	1	1	1	1	0	0	1	0	0	0	6.51418	2	0	1	1	0
1	51	0	1	2	0	0	0	0	0	0	1	5.17608	2	1	0	1	1
1	55	1	1	4	0	0	0	1	0	1	0	4.05054	3	1	0	2	0
1	53	1	1	2	1	0	0	1	0	0	0	3.56099	3	1	0	1	0
0	58	1	1	2	0	0	0	0	0	0	0	7.27636	2	1	0	2	1
0	59	1	1	2	0	0	0	0	0	0	0	5.45073	2	1	0	1	0
1	53	1	1	2	1	0	0	0	0	1	1	4.55849	2	1	0	2	0
0	53	1	1	2	1	0	1	0	0	0	0	8.01896	2	1	1	1	0
1	51	1	1	3	0	0	0	0	0	0	0	4.86518	3	1	0	2	0
0	60	1	1	1	0	0	0	0	0	0	0	5.12262	3	1	1	1	0
0	50	1	1	3	1	0	0	1	0	0	0	3.48342	3	1	0	2	1
1	50	1	1	4	0	0	0	0	0	1	0	2.87374	3	1	0	3	0
1	49	0	1	2	0	0	0	0	0	1	0	5.36454	2	1	0	2	0
1	46	1	1	2	0	0	0	0	0	1	0	4.77448	4	1	0	2	1
0	48	1	1	2	0	0	0	0	0	0	0	3.98326	4	1	0	1	0
0	61	1	1	1	0	0	0	0	0	0	0	5.0046	3	1	0	2	0
0	63	1	1	1	0	0	0	1	0	0	0	4.62472	2	1	0	1	0
0	68	1	1	3	1	0	0	0	0	0	0	3.68149	3	1	0	2	0
0	55	1	1	4	0	0	0	0	0	0	0	4.54185	2	1	0	2	0
1	61	1	1	3	0	0	0	1	0	0	1	5.16881	3	1	1	1	0
1	56	1	1	1	0	0	0	0	0	1	1	4.16379	3	0	0	3	0
0	59	1	1	2	1	1	0	0	0	0	0	6.31084	3	1	0	2	0
1	63	1	1	2	0	0	0	0	0	0	0	3.06746	2	0	1	2	0
0	60	1	1	1	0	0	0	0	0	0	0	6.3647	2	0	0	1	0
1	62	1	1	3	0	0	0	0	0	1	0	5.48385	2	0	1	2	0
0	67	1	1	4	1	0	0	0	0	0	0	9.26829	3	1	1	3	1
0	78	0	1	2	0	0	0	0	0	0	0	4.95273	2	1	0	1	0
1	65	0	1	2	1	0	0	0	0	1	1	4.3762	3	1	0	1	0
1	58	1	1	2	1	0	0	1	0	0	0	4.15289	3	1	0	2	0
0	48	1	1	2	0	0	0	0	0	0	0	3.09773	3	1	0	2	0
1	65	1	1	1	0	0	0	0	0	1	1	5.1302	2	1	0	2	0
0	59	1	1	3	0	0	0	0	0	0	0	5.30367	2	1	0	2	0
1	50	1	1	1	0	0	0	0	0	1	1	4.75372	2	1	0	1	0
0	46	1	1	2	0	0	0	0	0	0	0	6.51342	4	1	0	1	0
0	63	1	1	3	0	0	0	0	0	0	0	5.21403	3	1	0	2	0
1	66	1	1	4	1	0	0	1	0	0	0	4.34665	2	1	0	2	0
1	58	1	1	1	1	0	0	0	0	1	0	6.24354	3	1	0	2	0
0	60	1	1	1	0	0	0	0	0	0	0	6.25539	2	1	1	2	0
1	66	1	1	1	1	0	0	0	0	0	0	6.26884	2	0	0	2	0
0	66	1	1	2	0	0	0	0	0	0	0	6.3832	2	0	0	2	0
1	62	0	1	3	0	0	0	0	0	1	0	2.56904	2	0	0	2	0
1	67	1	1	1	0	0	0	0	0	1	0	3.61014	2	1	0	2	0
1	68	1	1	1	0	0	0	0	0	1	1	4.18309	3	1	0	2	0
0	66	1	1	1	1	0	0	1	0	0	0	3.42564	2	1	0	2	0
1	61	1	1	3	0	0	0	0	0	0	1	3.38041	2	1	0	3	0
0	59	1	1	1	1	0	0	1	0	0	0	6.53122	2	1	1	3	0
0	69	1	1	3	1	0	0	0	0	0	0	5.53629	3	1	0	2	0
1	71	1	1	2	1	0	0	0	0	0	0	4.61716	2	1	0	2	0
0	73	1	1	4	1	0	0	1	0	0	0	9.46048	3	1	0	2	1
1	60	1	1	4	0	0	0	0	0	0	0	2.78163	3	1	0	1	0
0	59	1	1	3	1	0	0	0	0	0	0	5.39247	3	1	1	3	0
1	48	1	1	4	0	0	0	0	0	1	1	5.38204	4	1	0	2	1
1	46	1	1	1	0	0	0	0	0	1	1	5.91156	2	1	0	2	0
0	45	1	1	1	0	0	0	0	0	0	0	3.93303	3	0	0	2	0
1	53	0	1	1	0	0	0	0	0	0	1	3.33645	2	0	1	1	0
0	49	1	1	1	0	0	0	1	0	0	0	3.73507	3	1	0	1	0
1	51	1	1	1	1	0	0	1	0	1	1	2.80715	2	0	1	1	0
0	72	1	1	1	1	0	0	0	0	0	0	5.01243	2	0	0	3	0
0	71	1	1	3	0	0	0	0	0	0	0	4.34616	3	1	0	1	0
0	52	1	1	2	0	0	0	0	0	1	0	6.11522	3	1	0	1	0
1	51	1	1	2	0	0	0	0	0	0	0	4.71698	2	1	0	3	1
0	50	1	1	1	0	0	0	0	0	0	0	4.03867	3	1	0	2	0
0	66	1	1	1	1	1	0	0	0	0	0	5.076	2	1	0	1	0
1	68	1	1	3	0	0	0	0	0	1	1	2.59679	2	1	0	2	0
0	71	1	1	4	1	1	0	0	0	0	0	5.39177	2	1	0	1	1
1	65	1	1	2	1	0	0	1	0	1	0	5.95014	3	1	0	1	0
0	48	1	1	1	0	0	0	0	0	0	0	2.47875	3	1	1	1	0
1	46	1	1	3	0	0	0	0	0	1	0	4.34296	3	0	0	1	0
1	45	1	1	1	0	0	0	0	0	1	0	4.37968	4	1	1	2	0
0	45	1	1	2	0	0	0	0	0	0	0	3.75608	2	0	0	2	0
0	45	1	1	2	0	0	0	0	0	0	0	3.90602	2	1	1	2	0
0	72	0	0	3	0	0	0	0	0	0	0	4.78931	2	1	0	2	0
0	57	1	0	3	0	0	0	0	0	0	0	5.42784	2	1	0	2	0
1	60	1	0	4	0	0	0	0	0	0	1	3.03381	2	0	0	2	0
1	53	1	0	4	0	0	0	0	0	1	0	4.73792	2	1	0	2	1
0	52	1	0	1	0	0	0	1	0	0	0	6.11792	2	0	0	2	0
0	77	0	0	3	0	0	0	0	1	0	0	2.88276	2	1	0	1	0
1	62	1	0	1	0	0	0	0	0	1	0	4.53223	2	1	0	1	0
0	45	1	0	1	0	0	0	0	0	0	0	2.98775	1	1	1	1	0
0	58	0	0	4	0	0	0	0	0	0	0	5.17591	2	1	0	1	0
1	58	1	0	1	0	0	0	1	0	0	1	4.21953	2	1	0	1	0
0	72	0	0	1	1	1	0	1	0	0	0	8.64461	3	1	0	1	0
0	62	0	0	4	0	0	0	0	0	1	0	5.01054	2	0	0	1	0
0	50	1	0	2	0	0	0	0	0	0	0	3.8011	2	0	0	1	1
1	52	1	0	2	1	0	0	0	0	1	1	5.02038	3	1	0	2	0
0	49	1	0	1	0	0	0	0	0	0	0	6.3043	3	1	0	2	0
1	50	1	0	1	0	0	0	0	0	1	0	4.65532	3	1	0	2	0
0	86	0	0	4	1	1	0	0	0	0	0	7.19711	3	0	0	2	0
0	47	1	0	3	0	0	0	0	0	1	0	6.66515	4	1	0	1	0
1	76	0	1	4	0	0	0	0	0	1	0	2.24576	4	0	0	1	0
0	60	1	1	1	1	0	0	1	0	0	0	8.0114	3	1	0	2	1
1	72	1	1	1	0	0	0	0	0	0	0	3.10403	2	1	0	2	0
0	56	1	1	2	0	0	0	0	0	0	0	3.53226	2	0	0	2	0
0	61	1	1	2	0	0	0	0	1	0	0	3.81936	3	1	0	1	1
1	63	1	1	4	0	0	0	0	0	1	1	4.78755	3	1	0	1	0
0	61	1	1	1	1	0	0	1	1	0	0	6.35479	3	0	0	2	0
0	58	1	1	2	0	0	0	0	0	0	0	3.22801	3	0	0	1	0
1	61	1	1	3	0	0	0	0	0	0	1	3.77776	3	0	0	2	0
0	62	1	1	1	0	0	0	0	0	0	0	7.30908	3	0	0	2	1
1	61	1	1	2	1	0	0	0	1	1	1	4.95929	3	0	0	2	0
1	59	1	1	2	0	0	0	0	0	1	1	3.41433	2	1	0	2	0
1	55	1	1	4	0	0	0	1	0	1	0	3.55266	2	1	0	2	0
1	64	1	1	1	0	0	0	0	0	1	0	3.50991	2	0	0	1	0
0	67	1	1	1	1	0	0	0	0	0	0	7.26476	3	0	0	1	1
1	54	1	1	3	1	0	0	0	0	0	0	2.46538	2	1	0	2	0
0	56	1	1	3	1	0	0	1	0	0	0	8.00984	3	1	0	2	1
0	65	1	1	3	1	0	0	0	0	0	0	5.02468	2	0	1	1	0
1	64	1	1	1	1	1	0	0	0	1	0	5.95769	2	1	0	1	0
0	60	1	1	3	0	1	0	0	0	0	0	3.94941	2	1	0	1	0
1	59	1	1	2	0	0	0	0	0	1	0	4.86938	3	1	1	2	0
1	48	0	1	2	0	0	0	0	0	0	0	4.99098	2	0	0	2	0
1	54	0	1	3	0	0	0	0	0	1	1	2.85705	2	0	0	2	0
0	50	1	1	2	0	0	0	0	0	0	0	4.26925	2	0	1	2	0
1	52	1	1	1	0	0	0	0	0	1	0	2.77598	2	1	0	3	0
0	46	1	1	2	0	0	0	0	0	0	0	3.30145	2	0	0	2	0
1	62	1	1	2	0	0	0	0	0	1	0	2.37391	1	0	1	1	0
1	52	1	1	4	0	0	0	0	0	0	0	6.39482	2	0	0	2	0
1	55	1	1	2	0	0	0	0	0	0	0	2.64073	2	0	0	1	0
0	57	1	1	3	0	0	0	0	0	0	0	4.22379	2	1	0	2	0
1	57	1	1	3	1	0	0	1	0	0	0	6.68904	2	1	0	1	0
1	55	1	1	2	1	0	0	0	0	0	0	4.51741	2	1	0	2	0
1	56	1	1	3	0	0	0	0	0	1	1	3.47221	3	0	0	1	0
0	58	1	1	2	1	0	0	0	0	0	0	7.33327	2	0	1	2	0
0	54	1	1	2	0	0	0	0	0	0	0	4.44399	3	1	0	2	0
1	49	1	1	2	0	0	1	0	0	0	0	3.98005	2	0	0	1	0
1	58	1	1	1	0	0	0	0	0	0	1	5.73883	2	1	0	2	0
1	67	1	1	3	0	0	0	0	0	1	0	2.45934	3	1	0	1	0
0	57	1	1	2	1	0	0	1	0	0	0	5.71331	3	1	0	2	0
1	61	1	1	4	0	0	0	1	0	0	0	5.53223	3	1	0	1	0
1	59	1	1	1	0	0	0	0	0	1	0	4.49973	2	1	0	1	0
0	59	1	1	3	0	0	0	0	0	0	0	7.79234	2	0	0	2	0
1	49	0	1	3	0	0	0	0	0	1	0	3.38182	2	1	0	2	0
1	57	1	1	4	1	0	0	0	0	1	1	5.61736	2	1	0	1	0
1	65	1	1	1	1	0	0	0	0	1	0	4.89953	2	0	1	1	0
0	61	1	1	1	1	0	0	0	0	0	0	5.74655	3	0	0	2	0
1	52	1	1	3	1	0	0	0	0	1	1	5.69214	2	0	0	1	0
1	51	1	1	3	1	0	0	1	0	1	1	4.78645	2	1	0	1	0
0	51	1	1	1	0	0	0	0	0	1	0	3.34118	2	1	0	1	0
1	66	1	1	1	1	0	0	1	0	0	1	5.85376	2	1	0	2	0
0	59	1	1	1	1	0	0	0	0	0	0	3.53583	3	0	0	2	0
1	58	1	1	2	1	0	0	0	0	1	1	4.0277	2	1	0	1	0
1	59	1	1	2	1	0	0	0	0	0	0	4.11701	2	1	0	2	0
0	59	1	1	2	0	0	0	0	0	0	0	3.90599	3	1	0	1	0
1	74	1	1	2	0	0	0	0	1	1	1	3.59626	2	1	0	2	0
0	66	1	1	2	1	0	0	1	0	1	0	5.8343	3	1	0	1	0
0	53	1	1	3	1	0	0	0	0	0	0	5.75823	2	1	0	1	0
0	50	1	1	3	0	0	0	0	0	0	0	4.70764	3	1	0	1	0
1	59	1	1	4	0	1	0	0	0	0	0	3.57896	3	1	0	1	0
1	75	0	1	1	0	0	0	0	0	1	0	4.78743	2	1	0	1	1
0	55	1	1	1	0	0	0	0	0	0	0	6.55207	3	1	0	1	0
1	70	1	1	3	0	0	0	0	0	0	0	3.97922	3	1	0	1	0
1	60	1	1	2	1	0	0	0	0	1	1	4.33647	2	1	0	2	0
1	67	1	1	3	0	0	0	1	0	0	1	6.49851	2	1	0	1	0
0	69	1	1	1	0	0	0	0	0	0	0	6.52092	3	0	0	3	0
1	65	1	1	1	0	0	0	1	0	1	0	2.6704	3	1	1	2	0
1	54	1	1	3	1	0	0	0	0	1	1	2.88773	2	1	0	1	0
0	53	1	1	4	1	0	0	0	0	1	0	4.50153	2	1	0	1	0
1	59	1	1	4	1	0	0	0	0	1	1	3.437	2	1	0	1	0
0	49	1	1	2	0	0	0	0	0	0	0	4.35086	2	1	0	1	0
1	48	1	1	4	0	0	0	0	0	1	0	3.25087	3	0	0	3	0
1	52	0	1	1	0	0	0	0	0	0	1	3.86692	3	1	0	1	0
0	47	1	1	3	0	0	0	0	0	0	0	5.90561	3	1	0	2	0
1	52	1	1	2	0	0	0	0	0	1	1	3.58159	2	1	0	2	0
0	69	0	1	4	0	0	1	0	0	0	0	3.62186	3	0	0	2	0
1	48	1	1	1	0	0	0	0	0	1	0	3.51796	2	1	0	2	0
0	61	0	1	1	0	0	0	0	0	0	0	6.31022	2	1	0	2	0
1	67	1	0	2	0	0	0	0	0	0	1	4.40849	2	0	0	2	0
0	61	1	0	1	1	0	0	0	0	0	0	4.79513	4	0	0	2	0
0	61	1	0	3	1	0	0	1	0	0	0	6.23139	3	1	1	1	0
1	59	1	0	2	1	0	0	0	0	1	1	6.28368	3	1	0	1	0
0	53	1	0	4	0	0	0	0	0	0	0	7.76953	4	1	0	2	0
1	54	1	0	2	1	0	0	0	0	0	0	5.18284	3	1	1	1	0
0	55	0	0	1	0	0	0	0	0	0	0	7.67076	2	0	0	2	0
0	53	1	0	2	0	0	0	0	0	0	0	5.13591	3	0	0	1	0
0	52	1	0	4	1	1	0	0	0	0	0	4.76061	2	1	0	1	0
1	51	1	0	1	0	0	0	0	0	1	1	4.21019	3	1	0	1	0
0	70	0	0	4	1	1	0	0	0	0	0	5.87611	3	1	0	2	0
0	76	1	0	1	1	0	0	1	0	0	0	8.73979	3	0	0	1	0
1	80	1	0	2	1	0	0	1	0	0	0	8.05199	3	1	0	1	0
1	69	1	0	3	0	0	0	0	0	0	1	4.64205	2	0	0	3	0
0	51	1	0	1	0	0	0	0	0	1	0	5.39504	2	1	0	1	0
1	69	1	0	3	0	0	0	0	0	0	0	5.82269	3	0	0	2	0
1	75	0	0	2	1	0	0	0	0	1	0	6.99875	2	1	0	1	0
1	55	1	0	4	1	1	0	1	0	0	0	5.152	3	1	0	1	0
0	55	1	0	2	0	0	0	0	0	0	0	5.80136	3	1	0	1	0
1	64	1	0	2	1	0	0	0	0	1	1	5.1603	2	1	0	1	0
1	62	1	0	3	0	0	0	0	0	1	0	5.69053	3	1	0	1	0
1	60	1	0	1	0	0	0	0	0	0	1	7.53725	3	1	0	1	1
0	67	1	0	3	0	0	0	1	0	0	0	5.29872	2	1	1	1	0
1	48	1	0	1	0	0	0	0	0	1	1	3.79047	2	0	0	1	0
1	47	1	0	2	0	0	0	0	0	0	1	4.33411	2	1	0	1	0
0	45	1	0	1	0	0	0	0	0	0	0	3.32271	4	1	0	2	0
1	49	1	0	4	0	0	0	0	0	1	1	5.25248	3	0	0	1	0
0	47	1	0	2	1	0	0	1	0	0	0	8.74827	3	0	0	2	0
0	52	1	0	1	0	0	0	0	0	0	0	4.23964	2	1	0	2	0
1	52	1	0	2	0	0	0	0	0	1	0	5.12967	3	0	0	1	0
1	50	1	0	4	1	0	0	0	0	1	0	5.83135	3	1	0	2	0
0	49	1	0	2	1	0	0	0	0	0	0	3.97401	3	1	0	1	0
1	49	1	0	1	0	0	0	0	0	1	0	3.54914	2	1	0	2	0
0	59	1	0	3	0	0	0	1	0	1	0	4.6763	2	1	0	2	0
1	57	1	0	3	0	0	0	0	0	1	0	4.32455	2	0	0	2	0
0	55	1	0	1	0	0	0	0	0	0	0	2.92943	4	0	0	2	0
1	61	1	0	1	0	0	0	0	0	0	0	4.35759	2	0	0	2	0
0	51	1	0	2	0	0	0	0	0	0	0	4.43209	4	0	0	3	0
0	58	1	0	2	1	1	0	0	1	0	0	4.75004	2	1	0	2	0
1	60	1	0	2	1	1	0	0	0	1	1	4.20674	3	1	0	1	0
0	65	1	0	2	0	0	0	1	0	0	0	4.28642	4	1	0	2	0
1	79	1	0	4	1	1	0	0	0	1	0	5.44423	3	1	0	2	0
0	53	1	1	1	1	0	0	0	0	0	0	5.94573	2	1	1	2	0
1	65	1	1	2	0	0	0	0	0	1	0	4.27859	2	0	0	1	0
1	67	1	1	2	1	0	0	0	0	1	1	3.34707	2	0	0	2	0
0	68	1	1	4	0	0	0	1	0	0	0	4.46932	2	1	0	2	0
1	57	1	1	2	0	0	0	0	0	1	1	5.52694	3	0	0	1	0
1	55	1	1	3	0	0	0	0	0	1	1	2.57033	2	1	0	1	0
0	54	1	1	2	0	0	0	0	0	0	0	3.88369	3	1	0	1	0
1	53	1	1	1	0	0	0	0	0	1	1	2.39563	4	1	0	2	0
0	47	1	1	4	0	0	0	0	0	0	0	3.56521	3	0	1	1	0
1	69	1	1	2	1	0	0	0	0	0	1	2.02876	3	1	0	1	0
0	53	1	1	2	1	0	0	0	0	0	1	4.47574	1	1	1	2	0
1	66	1	1	1	0	0	0	0	0	0	1	2.74018	2	0	0	2	0
0	69	1	1	3	1	0	1	0	0	0	0	6.70947	2	0	1	1	0
0	52	1	1	3	1	0	0	0	0	0	0	4.57252	2	0	0	1	0
0	59	1	1	2	0	1	0	0	0	0	0	3.89466	2	1	1	2	0
1	67	1	1	1	0	0	0	0	0	1	0	2.02513	2	1	0	1	0
1	64	1	1	2	1	0	0	1	0	0	0	4.24656	2	0	0	1	0
0	66	1	1	3	0	0	0	0	0	1	0	5.50793	2	0	0	1	0
0	47	1	1	1	0	0	0	0	0	0	0	3.18543	3	1	0	1	0
0	47	1	1	1	0	0	0	1	0	0	0	3.66043	3	1	0	3	0
0	49	1	1	2	0	0	0	0	0	1	0	3.62493	3	1	0	1	0
1	46	1	1	2	0	0	0	0	0	0	1	3.84436	2	1	0	1	0
0	47	1	1	2	0	0	0	0	0	0	0	5.24464	3	1	0	2	0
0	46	1	1	3	0	0	0	0	0	1	0	5.22634	3	1	0	2	0
1	45	1	1	1	0	0	0	0	0	1	0	6.18374	2	1	0	2	0
0	45	1	1	1	0	0	0	0	0	0	0	4.7245	3	1	1	2	0
1	70	1	1	2	1	0	0	0	0	0	0	4.96137	2	0	0	3	0
1	60	1	1	3	0	0	0	0	0	1	1	4.81202	2	0	0	2	0
1	62	1	1	1	0	0	0	0	0	1	1	2.85945	2	1	0	3	0
0	61	1	1	2	0	0	0	1	0	0	0	4.94357	2	1	1	1	0
1	61	1	1	2	1	0	0	0	0	1	0	2.96112	4	0	0	3	0
0	65	1	1	2	1	0	0	0	0	0	0	5.67097	3	1	0	2	0
1	65	1	1	1	1	0	0	0	0	1	1	4.81202	3	1	0	2	0
1	54	1	1	3	1	0	0	0	0	1	0	5.25244	2	1	0	2	0
1	60	1	1	4	0	0	0	0	0	1	0	4.88575	2	1	0	2	0
1	59	1	1	4	0	0	0	0	0	0	1	2.01052	2	0	0	3	0
1	48	1	1	3	0	0	0	0	0	0	0	3.27379	2	0	0	2	0
0	45	1	1	2	0	0	0	0	0	0	0	3.62484	1	1	1	3	0
0	54	1	1	3	0	0	0	0	0	1	0	4.61793	3	1	0	1	0
0	50	1	1	2	1	0	0	0	0	0	0	3.23783	3	0	0	2	0
1	51	1	1	3	0	0	0	0	0	1	1	2.74501	3	1	0	2	0
1	70	1	1	1	0	0	0	1	0	1	0	2.12604	2	1	0	2	0
1	57	1	1	2	0	0	0	0	0	1	0	4.21261	4	1	0	3	0
1	49	1	1	2	0	0	0	0	0	0	0	3.75346	2	0	0	2	0
0	52	1	1	1	1	0	0	1	0	0	0	4.75919	2	1	1	1	0
0	52	1	1	2	1	0	0	0	0	0	0	3.93648	3	1	0	2	0
1	50	1	1	1	0	0	0	0	0	1	0	3.36966	3	0	0	2	0
0	61	1	1	1	1	0	0	0	1	1	0	5.37275	3	1	0	2	0
1	65	1	1	1	1	0	0	0	1	1	1	3.58206	2	0	0	2	0
1	62	1	1	1	0	0	0	0	0	1	0	3.75668	2	1	0	2	0
1	64	1	1	4	0	0	0	0	0	1	1	2.6142	3	1	0	2	0
0	64	1	1	2	1	0	0	1	0	0	0	4.76449	3	1	0	2	0
0	61	1	1	1	0	0	0	0	0	0	0	4.20639	2	1	0	1	0
1	61	1	1	2	1	0	0	0	0	0	0	4.65265	3	1	0	2	0
0	53	1	1	1	1	0	0	0	0	0	0	4.11258	2	1	1	2	0
1	55	1	1	4	1	0	0	0	0	0	1	4.8008	2	1	1	1	1
0	45	1	1	4	0	0	0	0	0	0	0	3.01156	1	1	0	2	0
0	71	0	0	3	1	1	0	0	1	0	0	6.94	3	0	0	2	0
0	77	0	0	1	0	1	0	0	0	0	0	2.60521	3	0	0	1	0
1	62	0	0	3	0	0	0	0	0	1	1	2.63151	2	0	0	1	0
1	63	1	0	3	1	0	0	0	1	1	1	5.65055	3	1	0	1	0
1	78	1	0	1	0	0	0	0	0	1	0	5.13365	3	1	0	2	0
0	50	1	0	2	1	0	0	0	0	0	0	5.36341	2	0	0	2	0
1	52	1	0	2	0	0	0	0	0	0	0	5.68097	2	0	0	1	0
0	55	1	0	3	1	0	0	0	0	0	0	4.29913	1	0	0	2	0
1	60	1	0	1	1	0	0	1	0	0	0	6.57788	2	1	0	1	1
1	59	1	0	3	0	0	0	0	0	1	1	4.89374	4	1	0	1	0
1	65	0	0	2	0	0	0	0	0	0	1	3.58349	2	1	0	1	0
1	46	1	0	1	0	0	0	0	0	0	1	1.9582	3	1	0	2	0
0	48	1	0	2	1	0	0	0	0	0	0	3.65753	2	1	0	2	0
1	68	1	0	1	0	0	0	0	0	0	1	5.20482	4	1	0	2	0
0	74	1	0	2	1	0	0	0	0	0	0	6.35197	2	0	0	2	0
1	60	1	0	2	0	0	0	0	0	1	1	4.26477	3	1	0	2	1
0	58	1	0	2	0	0	0	0	0	0	0	6.26976	3	1	0	1	0
0	79	0	0	1	1	0	0	0	0	0	0	5.40977	2	0	0	2	0
0	72	0	0	1	1	1	0	1	0	0	0	5.969	2	1	0	1	0
0	49	1	0	2	0	1	0	0	0	0	0	3.71136	2	1	0	2	0
1	53	1	0	2	0	0	0	0	0	0	1	4.15777	2	1	0	1	0
1	48	0	0	1	0	0	0	0	0	1	1	3.40378	2	0	0	2	1
0	46	1	0	2	0	0	0	0	0	0	0	2.83701	2	1	0	1	0
1	50	1	0	3	0	0	0	0	0	0	1	4.98068	2	0	0	1	0
1	69	0	0	1	0	0	0	0	0	0	1	2.32772	3	1	0	1	0
0	77	0	0	3	1	0	0	0	0	0	0	2.70346	2	1	0	2	0
0	75	0	0	3	0	0	0	0	0	0	0	4.05323	2	0	0	2	0
0	60	1	0	1	0	0	0	0	0	1	0	4.21193	4	1	0	2	0
1	65	1	0	1	1	1	1	0	0	0	0	4.24541	2	1	0	1	0
1	80	1	0	1	0	0	0	1	0	1	0	5.61857	3	0	0	3	0
0	60	0	0	1	1	1	1	1	1	0	0	7.24031	2	0	1	1	1
0	77	0	0	1	1	0	0	0	0	1	0	4.98459	3	0	0	1	0
1	59	1	0	2	0	0	0	0	0	1	0	4.79704	3	1	1	2	0
0	65	0	0	4	0	0	0	0	0	0	0	4.34481	3	1	0	1	0
0	79	0	0	2	0	0	0	1	0	0	1	5.0017	1	1	0	1	0
0	69	0	0	2	1	0	0	0	0	0	0	4.58325	3	0	0	1	1
1	76	0	0	2	0	0	0	0	0	1	0	4.5051	3	1	0	2	0
0	73	1	0	1	0	0	0	0	0	0	0	2.60667	3	0	0	2	0
1	77	1	0	1	1	0	0	0	0	1	1	2.4928	2	1	0	2	0
1	50	1	0	4	0	0	0	0	0	0	1	5.42784	4	1	0	2	0
0	47	1	0	3	0	0	0	0	0	0	0	5.19078	2	0	0	1	0
0	73	0	0	1	0	0	0	0	0	0	0	6.9455	4	0	0	1	0
1	68	1	0	2	0	0	0	0	0	0	0	4.43878	2	1	0	2	0
1	47	1	0	2	0	0	0	0	0	0	1	3.17369	2	0	1	2	0
1	63	1	0	2	1	1	0	0	0	1	1	4.95584	3	1	0	2	0
1	51	1	1	2	0	0	0	0	0	1	1	6.00601	2	0	0	1	0
1	55	1	1	1	0	0	0	0	0	1	1	4.07723	2	0	0	2	0
0	52	1	1	4	1	1	0	0	0	0	0	6.40981	2	0	1	2	0
1	72	1	1	4	0	0	0	0	0	1	0	3.33451	2	0	0	2	1
1	69	1	1	2	0	0	0	0	0	1	0	4.09125	2	1	0	1	0
1	56	1	1	3	0	0	0	0	0	0	1	4.0799	3	1	0	1	0
1	62	1	1	2	0	0	0	0	0	1	0	3.4698	4	1	0	2	0
1	66	1	1	2	0	0	0	0	0	1	0	2.49981	2	0	0	2	0
0	59	1	1	1	0	0	0	0	0	0	0	3.10788	2	0	0	1	0
0	74	1	1	1	0	0	0	0	0	0	0	4.00075	2	1	1	2	0
0	45	1	1	1	0	0	0	0	0	0	0	3.94106	2	0	0	1	0
1	62	1	1	1	1	0	0	0	0	1	0	7.20106	2	0	0	2	0
0	53	1	1	1	0	0	0	0	0	0	0	4.57661	2	0	0	2	0
1	55	1	1	1	0	0	0	1	0	1	0	4.04898	2	1	1	2	0
1	59	1	1	3	0	0	0	0	0	1	0	13.864	3	0	0	2	1
1	63	1	1	1	0	0	0	0	0	1	1	2.61971	2	0	0	1	0
0	57	1	1	4	0	0	0	0	0	0	0	4.07079	3	0	0	2	0
1	61	1	1	2	0	0	0	0	0	1	1	3.123	1	1	0	1	0
0	46	1	1	3	0	0	0	0	0	1	0	4.58697	1	0	0	2	0
0	62	1	1	1	0	0	0	0	0	0	0	4.23923	3	1	0	2	0
1	66	1	1	1	0	0	0	0	0	1	1	4.41374	3	0	0	2	0
1	65	1	1	2	1	0	0	0	0	1	1	5.06698	4	1	0	1	0
0	56	1	1	3	0	0	0	1	0	0	0	4.18887	1	1	0	3	0
0	62	1	1	3	0	0	0	0	0	0	0	6.17108	3	0	0	2	0
1	69	1	1	1	0	0	0	0	0	1	1	2.90516	4	0	0	2	0
1	64	1	1	3	0	0	0	0	0	1	0	1.91892	3	0	0	1	0
1	64	1	1	3	0	0	0	0	0	0	0	5.11233	2	1	0	1	0
0	61	1	0	3	0	0	0	0	0	0	0	4.2893	2	1	0	1	0
0	45	1	0	1	1	0	0	0	0	1	0	3.91111	2	1	0	1	0
0	52	1	0	1	1	0	0	0	0	0	0	5.79804	2	1	0	2	0
1	67	1	0	4	1	0	0	0	0	1	0	6.29272	2	1	0	2	0
0	60	1	0	4	1	0	0	0	0	0	0	5.05367	2	1	0	2	0
0	48	1	0	4	0	0	0	0	0	0	0	5.18077	3	0	0	2	0
1	60	1	0	2	0	0	0	0	0	0	0	2.78158	4	1	1	1	0
1	69	1	0	2	1	1	0	1	0	1	0	6.15004	2	1	0	1	0
0	67	1	0	4	0	0	0	0	0	0	0	5.35173	2	1	0	1	0
0	58	1	0	3	0	0	0	0	0	1	0	5.34134	2	1	0	2	0
1	63	1	0	2	0	0	0	1	0	1	1	3.65899	2	0	0	1	0
1	64	1	0	1	0	0	0	0	0	1	0	5.79369	4	1	0	2	0
0	60	1	0	2	0	0	0	0	0	0	0	8.01335	3	0	0	1	1
0	63	1	0	1	1	0	0	0	0	1	0	4.41507	3	1	0	1	0
1	67	1	0	3	0	0	0	0	0	0	0	4.16956	4	1	0	2	0
0	63	1	0	3	1	0	0	0	0	0	0	4.07781	2	1	1	1	0
1	55	1	0	3	0	0	0	0	0	1	1	3.4639	2	1	0	2	0
0	66	0	0	1	0	0	0	1	0	0	0	4.60222	2	1	0	1	0
1	60	1	0	2	1	0	0	1	0	1	0	5.19944	3	1	0	1	0
0	46	1	0	1	0	0	0	0	0	1	0	3.61671	2	0	0	1	0
1	47	1	0	1	0	0	0	0	0	1	1	4.43087	2	1	0	1	0
1	45	1	0	2	0	0	0	0	0	1	1	4.44603	3	1	0	1	0
0	69	1	0	1	1	0	0	0	0	0	0	5.29183	1	0	0	2	0
0	72	1	0	2	0	0	0	0	0	1	0	5.38353	3	0	0	2	0
0	65	1	0	2	0	0	0	0	0	0	0	5.42784	4	0	0	2	0
1	65	1	0	1	0	0	0	0	0	0	0	3.47685	2	0	0	1	0
1	60	1	0	2	0	1	0	0	0	0	0	2.9106	2	1	0	2	0
0	57	1	0	1	0	0	0	0	0	0	0	3.73699	2	0	0	2	0
1	59	1	0	1	0	0	0	0	0	0	0	3.81519	2	1	0	2	0
0	62	1	0	3	0	0	0	0	0	0	1	5.58221	3	0	0	2	0
0	84	0	0	4	0	0	0	0	0	0	0	4.89928	3	0	0	3	0
1	45	1	0	3	0	0	0	0	0	1	1	3.3588	3	0	0	3	0
1	56	1	0	2	0	0	0	0	0	0	0	5.08155	2	0	0	1	0
0	52	1	0	1	0	0	0	0	0	0	0	2.60841	3	0	0	1	0
0	46	1	0	1	0	0	0	0	0	0	0	3.218	2	1	0	3	0
0	84	0	0	1	0	0	0	0	0	0	0	3.82283	3	1	0	2	0
1	58	1	0	1	0	0	0	0	0	1	0	5.51354	2	1	0	1	0
0	59	1	0	3	0	0	0	0	0	0	0	4.82371	3	0	0	1	0
1	79	1	0	4	1	0	0	0	0	1	0	3.47828	2	0	0	1	0
0	70	1	0	4	1	0	0	0	0	0	0	6.04501	3	1	0	1	0
0	55	1	0	2	1	0	1	0	0	0	0	3.61577	3	0	0	1	0
1	55	1	0	2	0	0	0	0	0	1	1	3.09479	2	1	0	2	0
0	47	1	0	3	0	0	0	0	0	0	0	3.91956	2	0	0	1	0
0	51	1	0	2	0	0	0	0	0	1	0	3.76769	2	1	0	2	0
0	50	1	0	1	0	0	0	0	0	0	0	3.36474	2	1	0	2	0
1	48	1	0	4	0	0	0	0	0	1	0	4.75346	2	1	0	1	0
1	78	1	1	1	0	0	0	0	0	0	0	4.10962	3	0	0	2	0
0	70	1	1	1	0	0	0	0	0	0	0	3.40434	2	0	0	3	0
1	50	1	1	1	0	0	0	0	0	1	1	3.21639	3	0	1	2	0
1	61	1	1	3	0	0	0	0	0	1	0	4.29319	3	1	0	3	0
0	53	1	1	1	0	0	0	0	0	0	0	3.58242	2	1	0	1	0
1	58	1	1	1	0	0	0	0	0	1	1	3.10703	3	0	0	2	0
0	56	1	1	1	0	0	0	0	0	0	0	3.5134	4	1	0	1	0
0	64	1	1	1	0	0	0	0	0	0	0	4.18095	3	1	0	2	0
1	68	1	1	4	1	0	0	0	0	1	0	3.21603	2	1	1	2	0
1	57	1	1	2	0	0	0	0	0	1	0	4.38416	2	0	1	1	0
0	52	1	1	1	0	0	0	0	0	1	0	4.73026	2	0	1	1	1
1	62	1	1	3	0	0	0	0	0	0	0	3.47828	3	0	0	1	0
0	52	1	1	3	1	0	0	0	0	1	0	4.33753	2	1	1	1	0
1	57	1	1	3	1	0	0	1	0	0	0	6.31286	2	1	0	2	0
1	64	0	1	1	0	0	0	0	0	1	0	4.03867	2	0	0	2	0
1	66	1	1	4	0	0	0	0	0	1	0	4.10972	3	1	0	2	0
0	77	0	1	2	0	0	0	0	0	1	0	3.39675	3	1	0	3	0
1	45	1	1	1	0	0	0	0	0	1	1	3.24494	2	1	0	1	0
0	66	0	1	1	0	0	0	0	0	0	0	5.6308	3	0	1	1	0
0	74	1	1	4	0	0	0	0	0	0	0	5.4338	3	0	1	2	0
1	55	1	1	2	0	0	0	1	0	1	1	5.8255	2	0	0	1	0
1	80	1	1	2	0	0	0	0	0	0	1	3.23124	2	0	1	2	0
1	49	1	1	4	0	0	0	0	0	1	1	2.48575	2	0	0	1	0
1	67	1	1	2	0	0	0	0	0	1	0	3.81916	3	1	0	2	0
0	65	1	1	2	0	0	0	0	0	0	0	7.58519	2	1	1	2	1
0	50	1	1	2	0	0	0	0	0	1	0	5.43967	2	0	0	2	0
1	61	1	1	1	0	0	0	0	0	1	1	4.41374	4	1	0	2	0
0	59	1	1	1	1	0	0	0	0	0	0	3.27858	3	1	0	1	0
1	63	1	0	3	0	0	0	0	0	0	1	2.90462	3	1	0	3	0
1	65	1	0	1	0	0	0	0	0	0	1	2.41418	2	1	0	2	0
1	54	1	0	1	0	0	0	0	0	0	1	2.61286	1	1	1	2	0
1	66	1	0	3	0	0	0	1	0	1	0	4.48819	2	1	0	1	0
1	61	1	0	3	0	0	0	0	0	1	1	2.72892	1	0	0	1	0
0	55	1	0	1	0	0	0	0	0	0	0	1.30457	1	0	0	2	1
0	55	1	0	2	0	0	0	1	0	0	0	3.45779	3	0	0	2	0
0	62	0	0	3	1	0	0	0	0	0	0	4.72737	2	1	0	2	0
0	66	1	0	1	0	0	0	0	0	1	1	3.50324	2	0	0	2	0
0	60	1	0	4	0	1	0	0	1	0	1	2.78671	2	1	1	1	0
1	75	1	0	2	0	0	1	0	0	0	0	3.39575	4	1	0	1	0
0	76	1	0	3	0	0	0	0	0	0	0	3.85879	3	1	0	2	0
0	67	1	0	3	1	0	0	0	0	0	0	4.41819	2	1	0	1	0
1	73	1	0	2	1	0	0	0	0	0	0	2.92314	2	1	0	1	1
1	68	1	0	3	0	0	0	0	0	1	1	2.61152	2	1	1	2	0
1	58	1	0	2	0	0	0	0	0	1	1	1.75602	3	1	0	1	0
0	84	0	0	1	0	0	0	0	0	0	0	2.75496	4	1	1	2	0
1	63	1	0	3	1	0	0	0	0	0	1	2.02878	3	0	1	2	0
0	57	1	0	1	0	0	0	0	0	0	0	6.08602	3	0	1	2	0
0	50	1	0	2	0	0	0	0	0	1	0	4.62321	2	1	0	2	0
1	66	0	0	3	1	0	0	0	0	0	1	2.7774	2	1	0	1	0
0	46	1	0	1	0	0	0	0	0	0	0	5.35383	3	0	0	1	0
1	51	1	0	2	0	0	0	0	0	1	0	3.84598	3	1	0	2	0
0	63	1	0	1	1	0	0	0	0	0	0	3.42104	3	1	1	1	0
0	50	1	0	2	0	0	0	0	0	1	0	3.76296	3	1	0	2	0
1	52	1	0	1	0	0	0	0	0	1	0	5.07875	3	1	0	2	0
0	50	1	0	1	0	0	0	0	0	0	0	5.06319	2	1	0	3	0
1	49	1	0	3	0	0	0	0	0	0	1	3.25378	2	1	0	2	0
0	60	1	0	2	0	0	0	0	0	1	1	3.7903	3	1	1	2	0
1	62	1	0	2	0	0	0	0	0	1	1	3.11684	4	1	0	2	0
1	52	1	0	3	0	0	0	0	0	1	1	3.92038	3	1	0	1	0
1	65	0	1	3	0	0	0	0	0	1	0	2.01703	4	0	0	3	0
1	63	1	1	3	0	0	0	0	0	0	1	2.90277	3	0	0	2	0
0	53	1	1	3	1	1	0	0	0	0	0	4.97539	3	1	1	2	0
1	61	1	1	1	0	0	0	0	0	1	1	2.79013	3	1	0	2	0
0	69	1	1	2	1	0	1	0	0	0	0	2.85463	2	1	0	3	0
0	53	1	1	1	0	0	0	0	0	0	1	5.04571	3	0	1	1	0
1	58	1	1	2	0	0	0	0	0	1	1	2.63417	2	0	0	1	0
1	52	1	1	1	0	0	0	0	0	1	1	2.63535	3	0	1	1	0
0	51	1	1	1	0	0	0	0	0	0	0	2.81589	3	0	0	2	0
0	64	0	1	1	1	0	0	1	0	0	0	3.23295	3	0	0	2	0
1	62	1	1	3	1	0	0	0	0	1	0	3.73721	1	0	0	1	0
0	63	0	1	3	1	0	0	1	0	0	0	4.79704	4	0	0	2	0
0	69	1	1	1	0	0	0	0	0	0	0	2.06622	2	0	0	3	0
1	50	1	1	1	1	0	0	0	0	1	0	4.68399	2	1	0	3	0
1	49	1	1	1	1	0	0	0	0	1	1	3.38618	4	1	0	2	0
1	59	1	1	1	0	0	0	0	0	0	0	1.93201	3	1	0	1	0
1	56	1	1	1	0	0	0	0	0	1	1	3.38612	3	0	1	1	0
0	50	1	1	2	0	0	0	0	0	0	1	2.5936	2	0	0	2	0
1	51	1	1	2	0	0	0	0	0	0	1	2.49888	2	1	0	2	0
0	52	1	1	1	0	0	0	0	0	0	0	3.45151	3	1	0	2	0
1	51	1	1	3	0	0	0	0	0	1	0	3.61735	3	1	0	2	0
0	55	1	1	1	1	0	0	0	0	0	0	5.60369	3	0	0	1	0
1	52	1	1	2	0	0	0	0	0	1	1	3.94151	3	1	0	1	0
0	49	1	1	2	0	1	0	0	0	0	0	7.87819	2	1	0	2	0
1	52	0	1	1	0	0	0	0	0	1	0	4.695	2	1	0	1	0
1	62	1	1	4	0	0	0	1	0	1	1	3.1261	2	1	1	1	0
1	86	0	1	3	0	0	0	0	0	0	1	3.8587	2	0	1	1	0
0	64	1	1	2	0	0	0	1	0	1	0	3.89032	3	1	0	1	0
1	57	1	1	3	0	0	0	0	0	1	1	5.68994	3	1	0	2	0
1	57	1	1	1	0	0	0	0	0	0	0	5.97868	4	1	0	1	0
0	53	1	1	2	0	0	0	0	0	0	0	5.9601	3	1	0	1	0
1	55	1	1	1	1	0	0	0	0	1	0	3.82449	2	1	1	1	0
0	52	1	1	3	0	0	0	0	0	0	0	3.93179	2	1	1	1	0
1	51	1	1	2	0	0	0	0	0	1	0	3.02511	3	0	0	1	0
0	51	1	1	1	0	0	0	0	0	0	0	3.61643	2	1	0	1	0
0	71	0	1	2	1	0	0	0	0	0	0	4.38475	3	1	0	1	0
1	67	1	1	2	0	0	0	0	0	1	1	2.84826	3	0	1	2	0
0	67	1	1	3	1	0	0	0	0	0	1	5.20756	2	0	0	3	0
1	63	1	1	2	1	1	0	1	1	1	0	4.82006	2	0	1	1	0
1	47	1	1	2	0	0	0	0	0	1	1	5.8267	2	1	0	2	0
0	45	1	1	3	1	1	0	0	0	0	0	4.49697	2	1	0	1	0
1	47	1	1	1	0	0	0	0	0	1	1	5.43075	3	1	0	2	0
0	45	1	1	1	0	0	0	0	0	0	0	4.77744	3	1	0	3	0
0	50	1	1	1	0	0	0	0	0	0	0	5.0062	3	1	1	2	0
0	52	1	1	2	0	0	0	0	0	0	0	6.91317	2	1	0	1	1
1	54	1	1	2	1	0	0	0	0	1	0	5.84924	3	1	0	2	0
1	52	1	1	3	0	0	0	0	0	1	1	5.6789	3	1	0	1	0
0	51	1	1	1	0	0	0	0	0	0	0	5.03876	2	1	0	3	0
1	46	1	1	2	0	0	0	0	0	1	1	3.9623	4	1	0	1	0
0	51	1	0	2	0	0	0	0	0	0	0	5.75585	3	1	0	2	0
0	49	1	0	2	0	0	0	0	0	0	0	6.27693	2	1	0	1	0
1	49	1	0	2	0	0	0	0	0	1	0	3.77347	3	0	0	1	0
0	46	1	0	2	0	0	0	0	0	1	0	4.96607	3	1	0	1	0
1	58	1	0	1	0	0	0	0	0	1	1	5.08258	2	0	0	2	0
0	61	1	0	4	0	0	1	0	0	0	0	6.12995	2	1	1	1	0
1	60	1	0	4	1	0	0	0	0	1	0	4.39741	3	1	0	2	0
0	78	0	0	3	0	0	0	0	0	0	0	3.24217	3	0	1	2	0
0	60	1	0	3	0	0	0	1	0	0	0	4.33345	3	0	0	1	0
1	59	1	0	3	0	1	0	0	0	1	0	3.58164	4	1	0	1	0
1	75	1	0	1	0	0	0	0	0	1	1	7.09138	3	0	0	2	0
1	75	1	0	1	1	0	0	0	0	0	0	4.01585	2	1	0	2	0
1	51	1	0	2	1	0	0	0	0	1	1	5.58117	2	0	0	1	0
0	66	0	0	1	1	0	0	0	0	0	0	5.05236	3	0	1	1	0
1	47	1	0	1	0	0	0	0	0	1	1	1.00651	3	0	0	2	0
0	71	1	0	3	0	1	0	1	0	0	0	5.47383	2	0	0	1	0
0	64	1	0	1	1	0	0	1	0	0	0	6.35932	2	0	0	2	0
0	50	1	0	3	0	0	0	0	0	1	0	3.30304	2	0	0	2	0
1	55	1	0	1	0	1	0	0	1	1	1	4.23764	2	1	0	1	0
1	70	0	0	1	1	1	0	1	0	0	0	4.64274	2	0	0	2	0
0	66	1	0	1	0	0	0	0	0	0	0	3.75164	2	0	0	1	0
0	79	0	0	4	1	0	0	1	0	0	0	3.1308	2	1	0	1	0
1	55	1	0	3	0	0	0	0	0	1	1	3.56302	4	1	0	2	0
0	53	1	0	1	0	0	0	1	0	0	0	3.99703	2	0	0	2	0
1	57	1	0	3	1	0	0	0	0	1	0	4.60178	3	1	0	2	0
1	55	1	0	1	0	0	0	0	0	0	1	4.15228	2	0	0	1	0
0	50	0	0	2	0	0	0	0	0	1	0	2.9096	2	1	0	2	0
0	74	0	0	1	0	0	0	0	0	0	0	6.22083	3	0	0	1	0
0	52	0	0	3	0	0	0	0	0	0	0	5.67766	2	0	0	1	0
1	56	1	0	1	0	0	0	0	0	1	1	3.94685	3	0	0	2	0
1	77	1	0	1	0	0	0	0	0	1	0	4.32915	2	1	0	3	0
0	60	1	0	1	0	0	0	0	0	0	0	5.79697	3	1	0	1	0
0	62	1	0	1	0	0	0	0	0	0	0	6.87069	2	1	0	1	0
1	59	1	0	1	0	0	0	0	0	1	1	6.67265	2	0	0	2	1
1	58	1	0	4	0	0	0	0	0	1	1	3.40815	2	1	0	2	0
1	69	0	0	1	1	1	0	0	0	0	0	4.21554	2	1	1	1	0
1	58	1	0	4	0	0	0	0	0	1	1	3.05606	2	1	0	2	0
1	63	1	0	2	0	0	0	0	0	1	1	2.80598	3	1	0	2	0
0	62	1	0	1	1	0	0	0	0	0	0	6.77296	2	1	0	2	0
0	65	1	0	1	1	0	0	0	0	1	0	4.01585	2	1	0	2	0
1	67	1	0	2	0	0	0	0	0	0	1	2.43567	2	0	0	1	0
1	68	1	0	3	1	0	0	1	0	1	0	4.28896	3	1	1	2	0
0	68	1	0	3	0	0	0	0	0	0	0	3.37734	2	0	1	1	0
0	60	1	0	3	0	0	0	0	0	0	0	1.85646	2	1	0	2	0
1	64	1	0	4	1	0	0	0	0	0	1	5.80932	2	1	0	1	0
1	67	1	0	3	0	0	0	0	0	1	1	2.57014	2	0	0	1	0
1	64	1	0	3	1	0	0	0	0	0	0	2.91833	3	0	0	1	0
0	70	1	0	4	0	0	0	0	0	0	0	4.87635	2	0	0	2	0
1	62	1	0	2	0	1	0	0	0	1	0	1.27012	2	1	0	1	0
0	65	0	0	2	0	1	0	1	0	0	0	4.61247	2	1	1	2	0
1	56	1	0	1	0	0	0	0	0	1	1	2.33943	2	0	0	2	0
1	72	0	0	2	0	0	0	0	0	0	1	3.13354	2	1	0	1	0
0	55	1	0	3	0	0	0	0	0	0	0	2.29024	2	1	0	1	0
1	62	1	0	1	1	0	0	0	0	0	1	2.3905	2	1	0	2	0
0	68	0	0	1	1	0	0	1	1	0	0	7.23019	3	0	0	1	0
1	61	1	0	1	0	0	0	0	0	1	0	1.93915	2	0	1	2	0
0	57	1	0	1	0	0	0	0	0	0	0	4.49453	2	0	0	2	0
1	55	1	0	1	1	0	0	0	0	1	1	2.77647	2	1	0	2	0
1	61	1	0	3	0	0	0	0	0	1	1	4.16651	3	1	0	1	0
1	75	1	0	1	0	0	0	1	0	1	0	3.2742	2	1	0	1	0
1	58	1	1	1	0	0	0	0	0	0	0	2.14648	2	0	0	2	0
0	66	1	1	1	0	0	0	0	0	0	0	2.74148	2	0	0	1	0
1	67	1	1	2	1	0	0	0	0	0	1	1.5577	2	0	1	1	0
0	63	1	1	2	1	0	0	0	0	0	0	5.8676	3	0	0	2	0
0	47	1	1	3	1	0	0	0	0	0	0	4.64042	2	1	0	2	0
0	74	1	1	3	0	0	0	0	0	0	0	4.79906	2	0	0	2	1
1	64	1	1	4	1	0	0	0	0	1	0	5.53355	2	1	0	2	0
0	56	1	1	2	1	0	0	0	0	0	0	5.80387	3	1	1	1	0
0	58	1	1	3	0	0	0	0	0	1	0	5.25499	3	1	1	2	0
0	54	1	1	1	1	0	0	0	0	0	0	6.19111	3	0	0	1	0
1	61	1	1	2	0	0	0	0	0	1	1	2.10032	2	1	1	1	0
1	68	1	1	1	0	1	0	0	0	0	1	2.85082	2	1	1	1	0
1	49	1	1	1	0	0	0	0	0	1	0	2.47466	2	1	1	1	0
1	58	1	1	2	0	0	0	0	0	0	1	2.49726	2	1	1	1	0
1	52	1	1	3	0	0	0	0	0	1	1	4.14198	2	1	0	1	0
0	57	1	0	4	1	0	0	0	0	0	0	4.75801	2	1	0	3	0
0	67	1	0	1	0	0	0	0	0	0	0	3.86571	2	0	0	3	0
1	70	1	0	3	0	0	0	0	0	0	0	4.16836	3	1	0	2	0
1	69	1	0	2	1	1	0	1	1	0	1	6.67476	2	1	1	2	0
0	65	1	0	1	0	0	0	0	0	1	0	2.31793	2	0	1	2	0
0	53	1	0	1	0	0	0	0	0	0	0	3.0449	2	1	0	2	0
0	74	0	0	1	0	1	0	0	0	1	0	7.08748	3	0	1	3	0
1	64	1	0	1	1	0	0	1	0	1	1	2.93087	2	1	0	2	0
1	75	1	0	3	0	0	0	0	0	0	0	1.81455	2	1	0	1	0
0	72	1	0	1	0	0	0	0	0	0	0	4.3462	2	0	0	1	0
1	80	1	0	2	0	0	1	0	0	0	0	2.69538	2	1	0	1	0
1	67	1	0	3	0	0	0	0	0	0	0	4.51625	4	0	0	3	0
0	60	1	0	1	1	0	0	0	0	0	0	4.8381	2	0	0	2	0
0	46	1	0	3	1	0	0	0	0	0	0	4.47899	2	1	0	1	0
1	48	1	0	1	1	0	0	0	0	1	0	3.41134	2	0	0	3	0
0	48	1	0	2	0	0	0	0	0	0	0	4.66748	2	1	1	1	0
1	47	1	0	1	0	0	0	0	0	1	0	4.90464	2	1	0	2	0
0	49	0	0	1	0	0	0	0	0	1	0	4.76464	2	1	1	1	0
1	51	1	0	1	0	0	0	0	0	1	0	2.94919	1	0	0	2	0
1	47	1	0	2	0	0	0	0	0	1	0	3.91462	2	1	0	1	0
1	47	1	0	1	0	0	0	0	0	1	0	3.02057	2	1	0	2	0
0	46	1	0	2	0	0	0	0	0	1	0	4.03243	2	1	0	2	0
0	59	0	0	4	0	0	0	0	0	0	1	4.79309	2	1	0	2	0
0	77	1	0	1	0	0	0	1	0	0	0	4.80303	3	0	0	1	1
1	79	1	0	2	1	0	0	0	0	0	0	4.63242	2	1	0	2	0
1	81	1	0	2	0	0	0	0	0	0	0	4.65324	4	0	0	1	0
1	70	1	0	4	1	0	0	1	0	0	0	3.9673	3	1	0	1	0
0	68	1	0	2	0	0	1	0	0	0	0	4.89928	3	1	0	1	0
1	76	1	0	2	1	0	0	1	0	1	0	3.88379	4	1	0	1	0
0	73	1	0	2	1	1	0	1	0	1	0	6.26693	3	1	0	2	0
1	73	1	0	2	0	0	0	0	0	1	1	5.18229	3	0	0	2	0
0	73	1	0	4	1	0	0	1	0	0	0	6.92043	3	1	0	2	1
0	65	0	0	2	0	1	0	0	0	0	0	3.26936	2	1	0	2	0
0	46	1	0	1	0	0	0	0	0	0	0	2.86158	4	1	0	2	0
0	46	0	0	4	0	0	0	0	0	0	0	3.02278	3	1	0	2	0
0	49	1	0	2	0	0	0	0	0	0	0	3.12349	3	1	0	2	0
1	49	1	0	2	0	0	0	0	0	1	1	3.79705	4	1	0	1	0
1	77	1	0	2	0	0	0	0	0	1	0	5.41357	2	0	0	1	0
0	56	1	0	3	0	0	0	0	0	0	0	4.64254	2	1	1	2	0
0	58	1	1	3	0	0	0	1	0	0	0	3.32142	4	0	0	2	0
1	57	1	1	1	1	0	0	0	0	1	1	7.67123	4	0	0	1	0
0	56	1	1	3	1	0	0	1	1	0	0	5.76805	4	0	0	1	0
0	51	1	1	1	1	0	0	1	0	0	0	6.92002	3	1	1	2	1
0	51	1	1	3	0	0	0	1	0	0	0	4.53479	3	0	0	3	0
0	61	1	1	2	0	0	0	1	0	0	0	4.78227	3	1	0	2	0
1	65	1	1	4	0	0	0	0	0	0	1	3.30335	2	0	0	2	0
1	73	0	1	1	1	0	0	0	0	0	1	10.2395	3	1	0	1	0
1	52	1	1	1	1	0	0	0	0	1	0	4.72908	2	1	0	3	0
0	64	1	1	3	1	0	0	1	0	0	0	2.82871	3	1	0	2	0
1	53	1	1	1	0	0	0	0	0	0	0	4.7989	3	1	0	3	1
0	54	1	1	2	0	0	0	0	0	0	0	7.73678	2	1	0	2	0
1	48	1	1	1	0	0	0	0	0	0	0	3.45357	4	1	0	2	0
0	48	1	1	1	1	0	0	0	0	0	0	2.73638	3	0	0	2	0
0	47	1	1	4	0	0	0	0	0	0	0	6.71637	4	0	1	2	0
1	45	1	1	1	0	0	0	0	0	0	0	9.38926	3	1	0	2	0
0	45	1	1	4	0	0	0	0	0	0	0	5.4789	4	0	0	2	0
1	46	1	1	3	0	0	0	0	0	1	1	5.89452	3	1	1	2	0
1	70	1	0	3	0	0	0	0	0	1	1	4.3255	3	0	0	1	0
0	50	1	0	3	0	0	0	0	0	1	0	4.41917	3	1	0	3	0
1	58	1	0	1	0	0	0	0	0	0	0	5.39142	4	1	0	2	0
0	52	1	0	2	0	0	0	0	0	0	0	9.75809	4	0	0	2	1
0	49	1	0	4	0	0	0	0	0	0	0	4.9764	1	1	0	1	0
1	47	1	0	2	0	0	0	0	0	1	1	4.06366	3	1	0	1	0
1	52	1	0	3	0	0	0	0	0	1	1	3.67245	3	1	0	2	0
1	63	1	0	1	0	0	0	0	0	0	0	3.65404	2	0	0	2	0
1	65	1	1	1	1	0	0	0	0	1	1	6.64897	4	0	0	2	0
0	60	1	1	3	1	0	0	1	0	0	0	4.60644	3	1	1	1	0
0	51	1	1	4	0	0	0	0	0	0	0	4.20933	3	1	0	3	0
1	52	1	1	4	0	0	0	0	0	0	0	6.80726	3	1	0	3	0
0	54	1	1	3	0	0	0	1	0	1	0	3.98008	3	1	0	2	0
1	54	1	1	1	1	0	0	0	0	1	1	4.7146	3	1	0	2	0
1	57	1	1	1	0	0	0	0	0	0	0	2.66042	3	0	1	2	0
0	54	1	1	3	0	0	0	0	0	1	0	4.72402	3	1	0	2	0
1	61	1	1	1	0	0	0	0	0	1	0	2.57131	2	0	0	2	0
1	55	1	1	2	1	0	0	1	0	1	0	4.38134	4	1	0	2	0
0	53	1	1	2	1	0	0	1	0	0	0	5.86031	3	1	0	2	0
0	51	1	1	2	0	0	0	1	0	1	0	4.12107	3	1	0	2	0
1	51	1	1	3	0	0	0	0	0	1	1	2.47205	4	1	0	2	0
1	49	1	1	1	0	0	0	1	1	1	1	2.16646	3	1	0	2	0
1	68	1	1	1	1	0	0	1	0	1	0	4.47839	3	1	0	2	0
0	49	1	1	2	0	0	0	0	0	0	0	3.73063	3	1	0	3	0
1	52	1	1	1	1	0	0	0	0	0	1	5.83501	3	1	0	3	0
0	47	1	1	3	1	0	0	0	0	0	0	3.05951	2	1	0	2	0
0	48	1	1	1	0	0	0	0	0	0	0	3.65974	4	1	0	2	0
0	47	1	1	3	0	0	0	0	0	0	0	4.68424	2	1	0	2	0
1	49	1	1	2	0	0	0	0	0	1	0	3.8072	2	1	0	2	0
0	46	1	1	2	0	0	0	0	0	0	0	2.92537	4	1	0	2	0
1	46	1	1	3	0	0	0	0	0	0	0	1.90927	3	0	0	3	0
1	69	1	0	1	0	0	0	1	0	1	1	4.72792	3	0	0	1	0
0	65	1	0	2	0	0	0	1	0	0	0	4.13594	3	0	0	1	1
0	70	1	0	1	0	0	0	0	0	0	0	4.55473	4	0	0	1	0
0	52	1	0	3	0	0	0	0	0	0	0	3.49766	2	0	0	2	0
1	69	1	0	3	0	0	0	0	0	0	0	5.27101	3	0	0	1	0
1	73	1	0	3	0	0	0	0	0	0	0	4.17987	2	1	0	2	1
0	59	1	0	2	0	0	0	0	0	0	0	3.6839	2	1	0	1	0
1	50	1	0	1	0	0	0	0	0	1	0	4.92889	3	0	0	2	0
1	52	1	0	3	0	0	0	0	0	1	1	3.09945	2	0	0	2	0
0	55	1	0	1	1	1	0	1	0	0	0	6.81368	2	1	0	2	1
0	71	0	0	2	1	0	0	1	0	0	0	4.77305	3	0	0	1	0
1	49	1	0	1	0	0	0	0	0	1	0	4.93279	2	1	0	1	0
0	49	1	0	1	0	0	0	0	0	1	0	4.33205	3	1	0	2	0
1	65	1	0	3	0	1	0	0	0	0	1	3.51274	2	0	0	1	0
0	73	1	0	1	1	0	0	1	0	0	0	6.32355	2	1	1	1	0
1	79	1	0	2	1	1	0	1	0	1	1	4.98319	2	1	0	1	0
1	61	1	0	1	0	0	0	0	0	1	1	5.96077	3	0	0	2	1
0	57	1	0	1	1	1	0	1	0	0	0	4.6728	3	1	0	2	0
1	53	1	0	2	0	0	0	0	0	1	0	5.6467	3	1	0	2	0
0	52	1	0	2	1	0	0	0	0	0	0	3.9305	3	1	0	2	0
1	81	1	0	2	0	1	0	0	0	1	1	7.1525	3	1	0	2	0
1	68	1	0	1	0	0	0	0	0	1	0	4.87537	3	1	0	2	0
0	62	1	0	4	0	0	0	0	0	0	0	5.98004	3	1	1	3	0
1	47	0	0	3	0	0	0	0	0	1	0	2.76547	3	1	0	2	0
1	65	1	0	3	1	0	0	0	0	0	0	5.89607	4	0	0	2	0
0	64	1	0	3	1	0	0	1	0	0	0	4.89415	3	0	0	2	0
1	51	1	0	2	0	0	0	1	0	1	0	3.62971	2	1	0	1	0
0	55	1	0	4	0	0	0	0	0	0	0	5.93491	3	1	0	2	0
1	53	1	0	4	0	1	0	0	0	1	0	4.39574	3	1	0	2	0
1	52	1	0	2	0	0	0	0	0	1	1	2.61369	3	0	0	2	0
0	52	1	0	1	0	0	0	0	0	1	0	3.5309	3	1	0	2	0
0	55	1	0	3	1	0	0	0	0	0	0	4.57515	2	1	0	1	1
1	54	1	0	3	1	0	0	0	0	1	0	5.20079	2	1	1	1	0
1	57	1	0	2	0	0	0	0	0	1	1	3.64889	2	0	0	1	0
1	63	1	0	1	1	0	0	0	0	1	1	4.82113	3	0	0	2	1
0	51	1	0	1	0	0	0	1	0	0	0	3.81868	3	1	0	1	0
0	56	1	0	1	0	0	0	1	0	0	0	4.75855	4	0	0	2	0
0	57	1	0	1	0	0	0	0	0	1	1	1.82447	4	1	0	2	0
0	62	1	0	3	0	0	0	0	0	0	0	2.07451	3	1	0	2	0
1	60	1	0	2	1	0	0	0	0	1	0	7.94424	3	1	0	2	1
1	57	1	0	4	0	0	0	0	0	1	1	2.94064	2	0	0	2	0
0	57	1	0	1	1	0	0	0	0	0	0	7.29252	2	0	0	2	1
1	59	1	0	3	0	0	0	0	0	0	0	3.68429	3	0	0	2	1
0	58	1	0	4	0	0	0	0	0	1	0	7.26516	3	1	0	2	1
1	52	1	0	3	0	0	0	0	0	1	1	4.56551	3	1	0	2	0
0	52	1	0	3	1	0	0	1	0	0	0	3.65656	3	0	1	1	0
0	64	1	0	2	0	0	0	0	0	0	1	3.34616	2	1	0	2	0
1	50	1	0	2	0	0	0	0	0	0	1	3.69173	3	1	0	2	0
1	45	1	0	3	0	0	0	0	0	1	0	2.25979	2	1	0	2	0
0	48	1	0	1	1	0	0	0	0	0	0	6.55623	1	0	0	1	1
1	70	0	0	1	0	0	0	0	0	1	1	5.39922	3	1	0	1	0
0	53	1	0	2	1	0	0	0	0	0	0	4.82853	2	1	1	1	0
1	57	1	0	4	0	0	0	0	0	0	0	1.70195	3	0	0	2	1
0	56	1	0	4	0	0	0	0	0	0	0	4.70093	3	1	0	2	0
0	64	1	0	2	0	0	0	1	0	0	0	5.60905	3	1	1	3	0
1	65	1	0	2	0	0	0	0	0	1	0	3.42504	2	1	0	1	0
0	53	1	0	2	1	0	0	0	0	0	0	4.46466	3	1	0	1	0
1	55	1	0	1	0	0	0	0	0	1	0	4.59869	2	1	0	2	0
0	68	0	0	1	1	1	0	0	0	0	0	3.82344	2	0	1	1	0
0	65	1	0	4	0	0	0	0	0	0	0	4.52293	4	1	0	1	0
1	75	1	0	3	1	0	0	0	0	1	0	4.72011	2	1	0	2	0
0	63	1	0	1	0	0	0	0	0	0	0	3.41228	2	0	0	2	0
1	52	1	0	2	0	0	0	0	0	1	1	4.15527	4	1	0	1	1
0	54	1	0	2	1	0	0	1	0	0	0	4.20198	2	1	1	2	0
0	54	1	0	1	0	0	0	0	0	1	0	4.37259	3	1	0	2	0
1	55	1	0	1	1	1	0	1	0	0	1	6.97887	4	1	0	2	0
1	53	1	0	3	0	0	0	0	0	1	0	2.81782	4	0	0	1	0
0	50	1	0	1	1	0	0	0	0	0	0	5.18704	3	1	1	1	0
1	52	1	0	4	1	0	0	1	0	1	0	6.41757	3	1	0	1	0
1	53	1	0	3	0	0	0	0	0	1	1	6.56138	3	0	0	1	0
0	51	1	0	3	1	0	0	1	0	0	0	8.05282	3	0	0	2	1
1	61	1	0	4	0	0	0	0	0	1	1	4.67925	2	1	0	1	1
1	72	1	0	1	1	1	1	1	0	1	0	7.63478	2	1	0	2	1
0	69	1	0	2	0	0	0	1	0	0	0	2.68655	3	1	0	1	0
0	61	1	0	4	1	0	0	0	0	0	0	5.60837	3	0	0	1	0
0	46	1	0	4	0	0	0	0	0	1	0	4.29879	3	1	0	2	0
1	48	1	0	2	1	0	0	0	0	1	0	5.23966	3	1	0	1	1
0	47	0	0	3	1	0	0	1	0	1	0	5.23471	2	0	0	1	0
0	47	1	0	3	1	0	0	0	0	0	0	6.19545	3	0	1	2	0
1	53	1	0	3	1	0	0	0	0	0	0	5.74941	3	1	0	3	0
1	50	1	0	4	0	1	0	0	0	1	0	4.31716	3	1	0	1	1
0	48	1	0	1	1	0	0	0	0	0	0	3.63972	4	1	0	2	0
[truncated: 5,259 more rows]
